# Supplementary material for: Exploration of immune phenotypes in self-sampling citizens
Source: iScience. 2026 Jan 3;29(2):114611. doi: 10.1016/j.isci.2025.114611 (PMC12860695; doi:10.1016/j.isci.2025.114611)
Supplement: Document S2. Tables S1–S10 [file mmc5.xlsx]

## Sheet: description
sheet	column	description
Table S1		Frequencies of autoreactive anti-IFN antibodies per serocluster. Frequencies are displayed in % (lower, upper 95% CI).
Table S1	Gene	Gene name of antigen.
Table S1	Protein	Protein name of antigen.
Table S1	All	Overall frequencies.
Table S1	Serocluster N	Frequency per serocluster.
Table S2		Variable importance from Lasso regression using antibody levels to predict different traits.
Table S2	class	Class being predicted.
Table S2	variable	Name of protein assay (like unique_protein_name).
Table S2	importance	Importance of variable (absolute value of coefficient in Lasso regression).
Table S2	sign	Sign of coefficient in Lasso regression.
Table S2	importance_scaled	Importance of variable scaled between 0 and 1.
Table S3		Protein correlation and detectability in different platforms.
Table S3	unique_protein_name	Protein assay name where proteins measured repeated times are marked by _1 and _2.
Table S3	corr	Spearman correlation between the two assays measuring the given protein.
Table S3	detectability_alamar	Detectability in the different platforms (proportion of samples where the protein was measured above LOD).
Table S3	detectability_olink	Detectability in the different platforms (proportion of samples where the protein was measured above LOD).
Table S3	detected	Which platforms the target was detected in.
Table S3	uniprot	UniProt identifier for the assayed protein.
Table S4		Protein-antibody associations (linear (logistic) regression).
Table S4	unique_protein_name	Protein assay name where proteins measured repeated times are marked by _1 and _2.
Table S4	uniprot	UniProt identifier for the assayed protein.
Table S4	ab	Name of antibody being measured (against SARS-CoV-2 proteins or autoantibody against interferons).
Table S4	estimate	Estimate received from regression.
Table S4	p_value	Nominal P-value from statistical test.
Table S4	fdr	P-value adjusted for multiple testing (Benjamini-Hochberg FDR method).
Table S5		Protein-serocluster associations (Kruskal-Wallis test).
Table S5	unique_protein_name	Protein assay name where proteins measured repeated times are marked by _1 and _2.
Table S5	p_value	Nominal P-value from statistical test.
Table S5	fdr	P-value adjusted for multiple testing (Benjamini-Hochberg FDR method).
Table S5	uniprot	UniProt identifier for the assayed protein.
Table S6		Protein-serocluster associations (Pairwise Wilcoxon rank-sum test).
Table S6	unique_protein_name	Protein assay name where proteins measured repeated times are marked by _1 and _2.
Table S6	grp1	Groups (seroclusters) being compared.
Table S6	grp2	Groups (seroclusters) being compared.
Table S6	p_value	Nominal P-value from statistical test.
Table S6	fdr	P-value adjusted for multiple testing (Benjamini-Hochberg FDR method).
Table S6	med_diff	Difference in median between the two compared groups (grp1 - grp2).
Table S6	uniprot	UniProt identifier for the assayed protein.
Table S7		Protein-questionnaire associations in serocluster 1 (linear regression).
Table S7	unique_protein_name	Protein assay name where proteins measured repeated times are marked by _1 and _2.
Table S7	protein	Protein assay name.
Table S7	clinvar	Name of questionnaire variable.
Table S7	estimate	Estimate received from regression.
Table S7	p_value	Nominal P-value from statistical test.
Table S7	fdr	P-value adjusted for multiple testing (Benjamini-Hochberg FDR method).
Table S7	uniprot	UniProt identifier for the assayed protein.
Table S7	ukb_logp	Log of P-value for association in UKB. May have multiple if protein was assayed multiple times in the UKB study.
Table S7	assoc_serocluster	Marked with 1 if the protein was associated with serocluster.
Table S7	concordant_assoc_abs	Marked with 1 if the protein was measured multiple times and had concordant associations with an anti-SARS-CoV-2 Ab or anti-IFN AAb.
Table S8		Variable importance from Lasso regression using proteins or antibody levels to predict different traits.
Table S8	class	Class being predicted.
Table S8	variable	Name of protein assay (like unique_protein_name).
Table S8	importance	Importance of variable (absolute value of coefficient in Lasso regression).
Table S8	sign	Sign of coefficient in Lasso regression.
Table S8	importance_scaled	Importance of variable scaled between 0 and 1.
Table S8	uniprot	UniProt identifier for the assayed protein.
Table S9		Protein WGCNA module memberships and their contributions to the module eigengenes (rank of importance).
Table S9	unique_protein_name	Protein assay name where proteins measured repeated times are marked by _1 and _2.
Table S9	protein	Protein assay name.
Table S9	uniprot	UniProt identifier for the assayed protein.
Table S9	importance_rank	Rank of importance for WGCNA module eigengene.
Table S9	module	WGCNA module membership.
Table S10		WGCNA module associations with UK Biobank (UKB) traits (Fisher exact test).
Table S10	trait	UKB trait.
Table S10	module	WGCNA module membership.
Table S10	n_module	Number of proteins in module.
Table S10	n_other	Number of proteins in the other modules.
Table S10	pos_prop_module	Proportion of proteins in module that are listed as significantly associated with trait at a Bonferroni-corrected level.
Table S10	pos_prop_other	Proportion of proteins in combined other modules that are listed as significantly associated with trait at a Bonferroni-corrected level.
Table S10	p_value	Nominal P-value from statistical test.
Table S10	fdr	P-value adjusted for multiple testing (Benjamini-Hochberg FDR method).
Table S10	lower_ci	95% confidence interval, lower limit.
Table S10	upper_ci	95% confidence interval, upper limit.

## Sheet: Table S1
Gene	Protein	All	Serocluster 1	Serocluster 2	Serocluster 3	Serocluster 4
IFNA17	Interferon alpha 17	8.9 (6.3,11.6)	8.9 (5.2,12.5)	10.8 (4.5,17)	9.9 (2.9,16.8)	2.8 (0,8.1)
IFNG	Interferon gamma	5.7 (3.5,7.9)	5.9 (2.9,8.9)	3.2 (0,6.8)	8.5 (2,14.9)	5.6 (0,13)
IFNW1	Interferon omega 1	4.8 (2.8,6.8)	5.9 (2.9,8.9)	3.2 (0,6.8)	5.6 (0.3,11)	0 (0,0)
IFNL1	Interferon lambda 1	3.4 (1.7,5.1)	3 (0.8,5.1)	4.3 (0.2,8.4)	4.2 (0,8.9)	2.8 (0,8.1)
IFNGR2	Interferon gamma receptor 2	2.3 (0.9,3.7)	3 (0.8,5.1)	1.1 (0,3.2)	2.8 (0,6.7)	0 (0,0)
IFNL3	Interferon lambda 3	2.1 (0.7,3.4)	3 (0.8,5.1)	1.1 (0,3.2)	0 (0,0)	2.8 (0,8.1)
IFNA21	Interferon alpha 21	2.1 (0.7,3.4)	0 (0,0)	1.1 (0,3.2)	8.5 (2,14.9)	5.6 (0,13)
IFNAR1	Interferon alpha receptor 1	2.1 (0.7,3.4)	2.1 (0.3,3.9)	1.1 (0,3.2)	4.2 (0,8.9)	0 (0,0)
IFNA10	Interferon alpha 10	1.8 (0.6,3.1)	0 (0,0)	0 (0,0)	9.9 (2.9,16.8)	2.8 (0,8.1)
IFNA14	Interferon alpha 14	1.8 (0.6,3.1)	0.4 (0,1.2)	1.1 (0,3.2)	7 (1.1,13)	2.8 (0,8.1)
IFNA8	Interferon alpha 8	1.8 (0.6,3.1)	0 (0,0)	0 (0,0)	9.9 (2.9,16.8)	2.8 (0,8.1)
IFNAR2	Interferon alpha receptor 2	1.8 (0.6,3.1)	1.3 (0,2.7)	2.2 (0,5.1)	2.8 (0,6.7)	2.8 (0,8.1)
IFNA2	Interferon alpha 2	1.6 (0.4,2.8)	0.8 (0,2)	0 (0,0)	5.6 (0.3,11)	2.8 (0,8.1)
IFNL2	Interferon lambda 2	1.4 (0.3,2.5)	2.1 (0.3,3.9)	0 (0,0)	1.4 (0,4.1)	0 (0,0)
IFNA7	Interferon alpha 7	1.4 (0.3,2.5)	0 (0,0)	0 (0,0)	7 (1.1,13)	2.8 (0,8.1)
IFNLR1	Interferon lambda receptor 1	1.1 (0.1,2.1)	1.7 (0,3.3)	1.1 (0,3.2)	0 (0,0)	0 (0,0)
IFNA1	Interferon alpha 1	1.1 (0.1,2.1)	0 (0,0)	0 (0,0)	5.6 (0.3,11)	2.8 (0,8.1)
IFNA5	Interferon alpha 5	0.7 (0,1.5)	0 (0,0)	0 (0,0)	2.8 (0,6.7)	2.8 (0,8.1)
IFNA6	Interferon alpha 6	0.5 (0,1.1)	0 (0,0)	0 (0,0)	2.8 (0,6.7)	0 (0,0)
IFNA4	Interferon alpha 4	0.5 (0,1.1)	0 (0,0)	1.1 (0,3.2)	1.4 (0,4.1)	0 (0,0)
IFNA16	Interferon alpha 16	0.2 (0,0.7)	0 (0,0)	0 (0,0)	1.4 (0,4.1)	0 (0,0)
IFNB1	Interferon beta 1	0 (0,0)	0 (0,0)	0 (0,0)	0 (0,0)	0 (0,0)

## Sheet: Table S2
class	variable	importance	sign	importance_scaled
serocluster: 1	anti_s1s2	2.98682	Negative	0.554838
serocluster: 1	anti_s1	5.38323	Negative	1
serocluster: 1	anti_rbd	1.21675	Negative	0.226026
serocluster: 1	anti_nc	0	0	0
serocluster: 1	anti_na	0.474158	Negative	0.0880805
serocluster: 2	anti_s1s2	0	0	0
serocluster: 2	anti_s1	0.55113	Positive	0.152262
serocluster: 2	anti_rbd	0.440225	Positive	0.121622
serocluster: 2	anti_nc	3.61961	Negative	1
serocluster: 2	anti_na	0	0	0
serocluster: 3	anti_s1s2	0	0	0
serocluster: 3	anti_s1	0.55113	Negative	0.419992
serocluster: 3	anti_rbd	0.440225	Negative	0.335476
serocluster: 3	anti_nc	1.31224	Positive	1
serocluster: 3	anti_na	0.627479	Positive	0.478174
serocluster: 4	anti_s1s2	0	0	0
serocluster: 4	anti_s1	4.62086	Positive	1
serocluster: 4	anti_rbd	0.834307	Positive	0.180552
serocluster: 4	anti_nc	0	0	0
serocluster: 4	anti_na	0	0	0
age_group: 18-29	anti_s1s2	0	0	0
age_group: 18-29	anti_s1	0	0	0
age_group: 18-29	anti_rbd	0.0041457	Negative	1
age_group: 18-29	anti_nc	0	0	0
age_group: 18-29	anti_na	0	0	0
age_group: 30-39	anti_s1s2	0.153161	Negative	1
age_group: 30-39	anti_s1	0	0	0
age_group: 30-39	anti_rbd	0	0	0
age_group: 30-39	anti_nc	0	0	0
age_group: 30-39	anti_na	0.0542452	Positive	0.35417
age_group: 40-49	anti_s1s2	0	0	0
age_group: 40-49	anti_s1	0	0	0
age_group: 40-49	anti_rbd	0	0	0
age_group: 40-49	anti_nc	0.554373	Positive	1
age_group: 40-49	anti_na	0.152899	Negative	0.275806
age_group: 50-59	anti_s1s2	0.533853	Positive	1
age_group: 50-59	anti_s1	0	0	0
age_group: 50-59	anti_rbd	0	0	0
age_group: 50-59	anti_nc	0.0379225	Negative	0.0710354
age_group: 50-59	anti_na	0	0	0
age_group: 60-69	anti_s1s2	1.09657	Positive	1
age_group: 60-69	anti_s1	0	0	0
age_group: 60-69	anti_rbd	0	0	0
age_group: 60-69	anti_nc	0.330663	Negative	0.301544
age_group: 60-69	anti_na	0.00564414	Positive	0.0051471
sex	anti_s1s2	1.2231	Negative	0.881836
sex	anti_s1	1.38699	Positive	1
sex	anti_rbd	0.492461	Negative	0.355058
sex	anti_nc	0.0703878	Negative	0.0507487
sex	anti_na	0.46215	Positive	0.333203
region	anti_s1s2	0	0	0
region	anti_s1	0.142487	Positive	1
region	anti_rbd	0	0	0
region	anti_nc	0	0	0
region	anti_na	0	0	0
infected	anti_s1s2	0.638473	Positive	0.40165
infected	anti_s1	0	0	0
infected	anti_rbd	0	0	0
infected	anti_nc	1.58963	Positive	1
infected	anti_na	0	0	0
vaccinated	anti_s1s2	1.66919	Positive	0.801063
vaccinated	anti_s1	0	0	0
vaccinated	anti_rbd	1.46531	Positive	0.703222
vaccinated	anti_nc	2.08371	Negative	1
vaccinated	anti_na	0.161907	Negative	0.0777011

## Sheet: Table S3
unique_protein_name	corr	detectability_alamar	detectability_olink	detected	uniprot
AGER	0.747366	0.995	1	Detected both
AGRP	0.583672	0.918	0.997519	Detected both
ANGPT1	0.822275	0.995	0.997519	Detected both
C1QA	0.619259	0.995	0.997519	Detected both
CCL11	0.828786	0.998	0.997519	Detected both
CCL13	0.764978	0.995	0.995037	Detected both
CCL17	0.935716	0.995	0.997519	Detected both
CCL20	0.28347	0.331	0.342432	Not detected
CCL21	0.644343	0.995	1	Detected both
CCL22	0.441342	0.93	0.997519	Detected both
CCL23	0.350249	0.932	0.997519	Detected both
CCL24	0.784426	0.861	0.997519	Detected both
CCL25	0.0994382	0.246	0.8933	Detected Olink	O15444
CCL26	0.502867	0.824	0.421836	Detected Alamar	Q9Y258
CCL28	0.501356	0.993	0.501241	Detected both
CCL3	0.752092	0.998	0.997519	Detected both
CCL4	0.759859	0.988	0.997519	Detected both
CCL7	0.742154	0.993	0.98263	Detected both
CD200	0.0581337	0.888	0.843672	Detected both
CD200R1	0.298897	0.988	1	Detected both
CD276	0.311406	0.707	0.997519	Detected both
CD4	0.723785	0.995	0.997519	Detected both
CD40	0.574967	0.958	1	Detected both
CD40LG	0.733956	0.991	0.997519	Detected both
CD70	0.139005	0.077	0.92804	Detected Olink	P32970
CD83	0.290306	0.918	0.615385	Detected both
CSF1	0.358835	0.735	0.997519	Detected both
CSF3	0.296133	0.986	0.459057	Detected Alamar	P09919
CST7	0.937018	0.995	0.997519	Detected both
CXADR	0.33768	0.995	0.923077	Detected both
CXCL1	0.87444	0.995	0.997519	Detected both
CXCL10	0.556494	0.913	0.997519	Detected both
CXCL12	0.0173754	0.098	0.0967742	Not detected
CXCL14	0.067351	0.326	0.00992556	Not detected
CXCL3	0.754046	0.995	0.997519	Detected both
CXCL6	0.699311	0.995	0.997519	Detected both
CXCL8	0.876436	0.993	0.985112	Detected both
CXCL9	0.701105	0.981	1	Detected both
EGF	0.934611	0.995	1	Detected both
EPO	0.0481094	0.718	0.404467	Detected Alamar	P01588
FASLG	0.744429	1	1	Detected both
FGF19	0.895123	0.995	0.997519	Detected both
FGF2	0.464557	0.995	0.325062	Detected Alamar	P09038
FLT3LG	0.0267519	0.002	0.997519	Detected Olink	P49771
GZMA	0.962347	0.995	0.997519	Detected both
GZMB	0.609998	0.998	0.98263	Detected both
HGF	0.761169	0.991	0.997519	Detected both
HLA-DRA	0.820824	0.995	0.997519	Detected both
IFNG	0.284222	0.605	0.0297767	Detected Alamar	P01579
IKBKG	0.848541	0.995	0.997519	Detected both
IL10	0.106697	0.324	0	Not detected
IL10RB	0.653522	0.984	1	Detected both
IL11	0.0731537	0.028	0.0272953	Not detected
IL12B	0.848405	0.993	0.997519	Detected both
IL12RB1	0.100919	0.991	0.129032	Detected Alamar	P42701
IL13	0.0152353	0.918	0.334988	Detected Alamar	P35225
IL15	0.756494	0.998	0.997519	Detected both
IL15RA	0.131411	0.995	0.143921	Detected Alamar	Q13261
IL16	0.851098	0.995	0.997519	Detected both
IL17A	0.14789	0.066	0.364764	Not detected
IL17C	0.394792	0.92	0.493797	Detected Alamar	Q9P0M4
IL17F	0.0406726	0.091	0.0421836	Not detected
IL17RB	0.564399	0.906	0.526055	Detected both
IL18	0.867902	0.995	0.997519	Detected both
IL18R1	0.545354	0.995	1	Detected both
IL1B	0.968022	0.998	0.997519	Detected both
IL1R2	0.617967	0.995	1	Detected both
IL1RN	0.879621	0.995	0.997519	Detected both
IL2	-0.0161432	0.106	0.166253	Not detected
IL20	0.0750567	0.512	0.176179	Detected Alamar	Q9NYY1
IL24	-0.0371269	0.082	0.0347395	Not detected
IL2RB	0.0216556	0.995	0.153846	Detected Alamar	P14784
IL32	-0.0515892	0.045	1	Detected Olink	P24001
IL33	0.338235	0.995	0.0595533	Detected Alamar	O95760
IL3RA	-0.0078619	0.995	0.218362	Detected Alamar	P26951
IL4	0.667993	0.988	0.153846	Detected Alamar	P05112
IL4R	0.15857	0.967	1	Detected both
IL5	0.0789359	0.671	0.0124069	Detected Alamar	P05113
IL5RA	0.338235	0.164	0.997519	Detected Olink	Q01344
IL6	0.562839	0.803	0.253102	Detected Alamar	P05231
IL7	0.692681	0.995	0.98263	Detected both
IRAK4	0.769581	0.995	0.997519	Detected both
LAMP3	0.332686	0.34	1	Detected Olink	Q9UQV4
LGALS9	0.938282	0.995	0.997519	Detected both
LTA	0.0974237	0.002	0.183623	Not detected
MERTK	0.306447	0.986	0.997519	Detected both
MMP1	0.960427	0.995	0.997519	Detected both
NCR1	0.288164	0.995	0.692308	Detected both
NTF3	0.00215402	0.329	0.421836	Not detected
OSM	0.919616	0.995	0.997519	Detected both
PDGFB	0.664967	0.995	0.997519	Detected both
PGF	0.369775	0.509	0.997519	Detected both
PTX3	0.639222	0.995	0.997519	Detected both
SLAMF1	-0.0185384	0.988	0.00496278	Detected Alamar	Q13291
TGFB1	0.718923	0.998	0.997519	Detected both
TLR3	0.641203	0.939	0.918114	Detected both
TNF	-0.0327599	0.965	0.230769	Detected Alamar	P01375
TNFRSF11A	0.473436	0.622	0.997519	Detected both
TNFRSF11B	0.687187	0.991	1	Detected both
TNFRSF13B	0.718026	0.995	0.997519	Detected both
TNFRSF13C	0.181701	0.995	0.126551	Detected Alamar	Q96RJ3
TNFRSF14	0.368844	0.988	0.997519	Detected both
TNFRSF4	0.476461	0.981	0.997519	Detected both
TNFSF10	0.418402	0.995	0.997519	Detected both
TNFSF11	0.428164	0.803	0.37469	Detected Alamar	O14788
TNFSF12	0.59583	0.995	0.997519	Detected both
TNFSF13	0.717408	0.995	0.997519	Detected both
TREM2	0.795176	0.988	0.997519	Detected both
VEGFA	0.831209	0.995	0.997519	Detected both
VEGFD	0.761309	0.977	0.997519	Detected both

## Sheet: Table S4
unique_protein_name	uniprot	ab	estimate	p_value	fdr
ACTN4	O43707	Anti-Na	-0.0456992	0.122663	0.988256
ACTN4	O43707	Anti-Nc	-0.0403692	0.261041	0.998832
ACTN4	O43707	Anti-RBD	-0.0225474	0.462268	0.783194
ACTN4	O43707	Anti-S1	-0.0198363	0.14113	0.513172
ACTN4	O43707	Anti-S1S2	-0.0168963	0.139504	0.532843
ACTN4	O43707	Anti-IFNGR2	0.000201574	0.910351	0.992731
ACTN4	O43707	Anti-IFNLR1	-0.0321219	0.754047	0.991493
ACTN4	O43707	Anti-IFNA5	-0.159006	0.38318	0.995824
ACTN4	O43707	Anti-IFNA6	-0.263029	0.140629	0.986618
ACTN4	O43707	Anti-IFNL3	-0.020614	0.911207	0.997526
ACTN4	O43707	Anti-IFNL2	-0.020614	0.534584	0.998976
ACTN4	O43707	Anti-IFNA2	-0.0321219	0.595956	0.989242
ACTN4	O43707	Anti-IFNA7	0.122774	0.121933	0.664394
ACTN4	O43707	Anti-IFNA4	-0.141156	0.407468	0.991935
ACTN4	O43707	Anti-IFNA1	0.0780774	0.906074	0.985622
ACTN4	O43707	Anti-IFNA10	0.122774	0.136063	0.601042
ACTN4	O43707	Anti-IFNA14	0.122774	0.128487	0.499926
ACTN4	O43707	Anti-IFNA8	0.0215348	0.308314	0.897475
ACTN4	O43707	Anti-IFNA16	-0.366014	0.159788	0.999723
ACTN4	O43707	Anti-IFNA21	0.136591	0.0535365	0.549286
ACTN4	O43707	Anti-IFNAR2	0.116701	0.714837	0.997344
ACTN4	O43707	Anti-IFNA17	-0.0518346	0.537512	0.974809
ACTN4	O43707	Anti-IFNW1	-0.00497226	0.832406	0.992619
ACTN4	O43707	Anti-IFNG	0.00834763	0.715018	0.98786
ACTN4	O43707	Anti-IFNAR1	0.1297	0.38543	0.999053
ACTN4	O43707	Anti-IFNL1	0.0126523	0.944494	0.999168
ACTN4	O43707	Anti-IFNB1		1	1
ADA	P00813	Anti-Na	0.0513091	0.214152	0.988256
ADA	P00813	Anti-Nc	0.0380282	0.474516	0.998832
ADA	P00813	Anti-RBD	0.0538642	0.0846939	0.47886
ADA	P00813	Anti-S1	0.0171992	0.908802	0.961815
ADA	P00813	Anti-S1S2	0.0236572	0.776131	0.912673
ADA	P00813	Anti-IFNGR2	-0.0351118	0.523941	0.992731
ADA	P00813	Anti-IFNLR1	0.0630016	0.341178	0.991493
ADA	P00813	Anti-IFNA5	0.1799	0.644485	0.995824
ADA	P00813	Anti-IFNA6	0.00500902	0.967715	0.997159
ADA	P00813	Anti-IFNL3	0.0200369	0.849057	0.997526
ADA	P00813	Anti-IFNL2	0.0200369	0.66689	0.998976
ADA	P00813	Anti-IFNA2	0.1799	0.361423	0.989242
ADA	P00813	Anti-IFNA7	0.20957	0.0398504	0.550984
ADA	P00813	Anti-IFNA4	0.0167609	0.918072	0.998815
ADA	P00813	Anti-IFNA1	0.197269	0.0825219	0.830363
ADA	P00813	Anti-IFNA10	0.20957	0.0578187	0.451875
ADA	P00813	Anti-IFNA14	0.20957	0.0291226	0.374698
ADA	P00813	Anti-IFNA8	0.189918	0.0828243	0.866
ADA	P00813	Anti-IFNA16	-0.170664	0.530792	0.999723
ADA	P00813	Anti-IFNA21	0.198501	0.0237565	0.526832
ADA	P00813	Anti-IFNAR2	0.0872142	0.349746	0.997344
ADA	P00813	Anti-IFNA17	0.0633014	0.56394	0.974809
ADA	P00813	Anti-IFNW1	-0.00344276	0.500041	0.992619
ADA	P00813	Anti-IFNG	-0.0212443	0.761851	0.98786
ADA	P00813	Anti-IFNAR1	0.0144224	0.352965	0.999053
ADA	P00813	Anti-IFNL1	-0.208252	0.226671	0.999168
ADA	P00813	Anti-IFNB1		1	1
ADAM23	O75077	Anti-Na	-0.110151	0.357837	0.988256
ADAM23	O75077	Anti-Nc	-0.0741541	0.652814	0.998832
ADAM23	O75077	Anti-RBD	-0.0627214	0.715639	0.886187
ADAM23	O75077	Anti-S1	-0.0779287	0.25138	0.606517
ADAM23	O75077	Anti-S1S2	-0.0969317	0.0419844	0.324837
ADAM23	O75077	Anti-IFNGR2	0.353516	0.00436897	0.992731
ADAM23	O75077	Anti-IFNLR1	0.267189	0.00561973	0.713511
ADAM23	O75077	Anti-IFNA5	-0.344035	0.165192	0.995824
ADAM23	O75077	Anti-IFNA6	-0.301547	0.336105	0.986618
ADAM23	O75077	Anti-IFNL3	0.313842	0.0110736	0.997526
ADAM23	O75077	Anti-IFNL2	0.560784	0.0334972	0.998976
ADAM23	O75077	Anti-IFNA2	-0.200356	0.921409	0.989242
ADAM23	O75077	Anti-IFNA7	-0.23015	0.430933	0.79022
ADAM23	O75077	Anti-IFNA4	-0.315412	0.313829	0.973578
ADAM23	O75077	Anti-IFNA1	-0.259893	0.202406	0.8941
ADAM23	O75077	Anti-IFNA10	-0.23364	0.221544	0.632853
ADAM23	O75077	Anti-IFNA14	-0.212572	0.370147	0.648395
ADAM23	O75077	Anti-IFNA8	-0.204067	0.377214	0.897475
ADAM23	O75077	Anti-IFNA16	-0.256105	0.560759	0.999723
ADAM23	O75077	Anti-IFNA21	-0.26084	0.16735	0.638849
ADAM23	O75077	Anti-IFNAR2	0.0318108	0.24189	0.997344
ADAM23	O75077	Anti-IFNA17	0.111386	0.251817	0.90974
ADAM23	O75077	Anti-IFNW1	0.211513	0.0298381	0.992619
ADAM23	O75077	Anti-IFNG	0.144067	0.0630561	0.98786
ADAM23	O75077	Anti-IFNAR1	0.353516	0.017399	0.999053
ADAM23	O75077	Anti-IFNL1	0.242588	0.0639365	0.999168
ADAM23	O75077	Anti-IFNB1		1	1
ADGRE2	Q9UHX3	Anti-Na	-0.0376428	0.999185	0.999185
ADGRE2	Q9UHX3	Anti-Nc	-0.0317113	0.983642	0.998832
ADGRE2	Q9UHX3	Anti-RBD	0.011056	0.396889	0.75479
ADGRE2	Q9UHX3	Anti-S1	0.0015527	0.267951	0.61315
ADGRE2	Q9UHX3	Anti-S1S2	-0.0201232	0.43181	0.753888
ADGRE2	Q9UHX3	Anti-IFNGR2	0.0543982	0.911845	0.992731
ADGRE2	Q9UHX3	Anti-IFNLR1	-0.166755	0.541688	0.991493
ADGRE2	Q9UHX3	Anti-IFNA5	0.0150388	0.958075	0.995824
ADGRE2	Q9UHX3	Anti-IFNA6	0.0541915	0.807972	0.986618
ADGRE2	Q9UHX3	Anti-IFNL3	-0.0236653	0.569566	0.997526
ADGRE2	Q9UHX3	Anti-IFNL2	0.0479656	0.910185	0.998976
ADGRE2	Q9UHX3	Anti-IFNA2	-0.0236653	0.639506	0.989242
ADGRE2	Q9UHX3	Anti-IFNA7	0.0541915	0.513909	0.823551
ADGRE2	Q9UHX3	Anti-IFNA4	0.285887	0.155025	0.915471
ADGRE2	Q9UHX3	Anti-IFNA1	0.0150388	0.854589	0.970335
ADGRE2	Q9UHX3	Anti-IFNA10	-0.0530458	0.68636	0.857227
ADGRE2	Q9UHX3	Anti-IFNA14	0.0735236	0.455269	0.705112
ADGRE2	Q9UHX3	Anti-IFNA8	0.0541915	0.321159	0.897475
ADGRE2	Q9UHX3	Anti-IFNA16	0.0150388	0.97037	0.999723
ADGRE2	Q9UHX3	Anti-IFNA21	0.0150388	0.730974	0.905694
ADGRE2	Q9UHX3	Anti-IFNAR2	-0.0530458	0.603782	0.997344
ADGRE2	Q9UHX3	Anti-IFNA17	0.0318913	0.187215	0.90974
ADGRE2	Q9UHX3	Anti-IFNW1	0.0731721	0.247004	0.992619
ADGRE2	Q9UHX3	Anti-IFNG	0.126371	0.082958	0.98786
ADGRE2	Q9UHX3	Anti-IFNAR1	0.172578	0.413928	0.999053
ADGRE2	Q9UHX3	Anti-IFNL1	0.0468174	0.47805	0.999168
ADGRE2	Q9UHX3	Anti-IFNB1		1	1
AGER_1	Q15109	Anti-Na	0.0405569	0.583891	0.988256
AGER_1	Q15109	Anti-Nc	0.0257985	0.532198	0.998832
AGER_1	Q15109	Anti-RBD	-0.0369543	0.543799	0.822822
AGER_1	Q15109	Anti-S1	-0.00875834	0.795992	0.944714
AGER_1	Q15109	Anti-S1S2	-0.0208558	0.861151	0.951011
AGER_1	Q15109	Anti-IFNGR2	-0.119075	0.617695	0.992731
AGER_1	Q15109	Anti-IFNLR1	-0.0677937	0.754758	0.991493
AGER_1	Q15109	Anti-IFNA5	-0.242174	0.304824	0.995824
AGER_1	Q15109	Anti-IFNA6	-0.124092	0.631153	0.986618
AGER_1	Q15109	Anti-IFNL3	0.0749837	0.376723	0.997526
AGER_1	Q15109	Anti-IFNL2	0.0749837	0.594426	0.998976
AGER_1	Q15109	Anti-IFNA2	-0.113363	0.563188	0.989242
AGER_1	Q15109	Anti-IFNA7	-0.157435	0.28109	0.736859
AGER_1	Q15109	Anti-IFNA4	-0.175066	0.499336	0.998815
AGER_1	Q15109	Anti-IFNA1	-0.242174	0.273443	0.940177
AGER_1	Q15109	Anti-IFNA10	-0.146076	0.255962	0.660694
AGER_1	Q15109	Anti-IFNA14	-0.139075	0.4823	0.722738
AGER_1	Q15109	Anti-IFNA8	-0.0378638	0.676517	0.935654
AGER_1	Q15109	Anti-IFNA16	-0.00716224	0.979896	0.999723
AGER_1	Q15109	Anti-IFNA21	-0.0735222	0.15634	0.620474
AGER_1	Q15109	Anti-IFNAR2	0.0484443	0.418668	0.997344
AGER_1	Q15109	Anti-IFNA17	0.0231316	0.980594	0.999236
AGER_1	Q15109	Anti-IFNW1	0.171504	0.240172	0.992619
AGER_1	Q15109	Anti-IFNG	0.0092318	0.488901	0.98786
AGER_1	Q15109	Anti-IFNAR1	-0.214243	0.731668	0.999053
AGER_1	Q15109	Anti-IFNL1	-0.119075	0.779802	0.999168
AGER_1	Q15109	Anti-IFNB1		1	1
AGER_2	Q15109	Anti-Na	0.0817823	0.825598	0.988256
AGER_2	Q15109	Anti-Nc	0.0729353	0.72278	0.998832
AGER_2	Q15109	Anti-RBD	-0.137285	0.234382	0.659479
AGER_2	Q15109	Anti-S1	-0.0450235	0.467983	0.764045
AGER_2	Q15109	Anti-S1S2	-0.0956959	0.221635	0.602022
AGER_2	Q15109	Anti-IFNGR2	0.0518135	0.578364	0.992731
AGER_2	Q15109	Anti-IFNLR1	-0.127812	0.567733	0.991493
AGER_2	Q15109	Anti-IFNA5	-0.546216	0.0391442	0.995824
AGER_2	Q15109	Anti-IFNA6	-0.797468	0.0561433	0.986618
AGER_2	Q15109	Anti-IFNL3	0.114734	0.379308	0.997526
AGER_2	Q15109	Anti-IFNL2	0.000695229	0.970799	0.998976
AGER_2	Q15109	Anti-IFNA2	-0.445648	0.361789	0.989242
AGER_2	Q15109	Anti-IFNA7	-0.478176	0.233001	0.70861
AGER_2	Q15109	Anti-IFNA4	-0.857055	0.0420054	0.853651
AGER_2	Q15109	Anti-IFNA1	-0.511251	0.142351	0.863932
AGER_2	Q15109	Anti-IFNA10	-0.478723	0.118437	0.601042
AGER_2	Q15109	Anti-IFNA14	-0.460256	0.311955	0.619036
AGER_2	Q15109	Anti-IFNA8	-0.350173	0.3022	0.897475
AGER_2	Q15109	Anti-IFNA16	-1.04883	0.0832648	0.999723
AGER_2	Q15109	Anti-IFNA21	-0.446802	0.0779703	0.549286
AGER_2	Q15109	Anti-IFNAR2	0.0767254	0.748697	0.997344
AGER_2	Q15109	Anti-IFNA17	0.0840313	0.440759	0.974809
AGER_2	Q15109	Anti-IFNW1	0.189358	0.471324	0.992619
AGER_2	Q15109	Anti-IFNG	0.224336	0.133708	0.98786
AGER_2	Q15109	Anti-IFNAR1	-0.0957495	0.884136	0.999053
AGER_2	Q15109	Anti-IFNL1	0.135946	0.588702	0.999168
AGER_2	Q15109	Anti-IFNB1		1	1
AGRN	O00468	Anti-Na	0.0533958	0.103636	0.988256
AGRN	O00468	Anti-Nc	0.0435597	0.151306	0.998832
AGRN	O00468	Anti-RBD	0.064254	0.0120752	0.233771
AGRN	O00468	Anti-S1	0.0762168	0.00163194	0.0829023
AGRN	O00468	Anti-S1S2	0.0604194	0.00497383	0.116223
AGRN	O00468	Anti-IFNGR2	0.122053	0.403717	0.992731
AGRN	O00468	Anti-IFNLR1	0.198186	0.466632	0.991493
AGRN	O00468	Anti-IFNA5	-0.165652	0.404167	0.995824
AGRN	O00468	Anti-IFNA6	-0.0703671	0.619128	0.986618
AGRN	O00468	Anti-IFNL3	0.192631	0.260392	0.997526
AGRN	O00468	Anti-IFNL2	0.208287	0.118851	0.998976
AGRN	O00468	Anti-IFNA2	0.0259174	0.944642	0.989242
AGRN	O00468	Anti-IFNA7	-0.143556	0.262771	0.721545
AGRN	O00468	Anti-IFNA4	0.0553331	0.964081	0.998815
AGRN	O00468	Anti-IFNA1	-0.121325	0.382878	0.961861
AGRN	O00468	Anti-IFNA10	-0.143556	0.249597	0.660694
AGRN	O00468	Anti-IFNA14	-0.0482034	0.776324	0.915211
AGRN	O00468	Anti-IFNA8	-0.0482034	0.565694	0.926467
AGRN	O00468	Anti-IFNA16	-0.165652	0.512286	0.999723
AGRN	O00468	Anti-IFNA21	0.0259174	0.515271	0.819671
AGRN	O00468	Anti-IFNAR2	0.0420892	0.884045	0.997344
AGRN	O00468	Anti-IFNA17	-0.013509	0.888557	0.999236
AGRN	O00468	Anti-IFNW1	0.159227	0.131989	0.992619
AGRN	O00468	Anti-IFNG	-0.0146414	0.665982	0.98786
AGRN	O00468	Anti-IFNAR1	0.00565378	0.711719	0.999053
AGRN	O00468	Anti-IFNL1	-0.0306956	0.982251	0.999168
AGRN	O00468	Anti-IFNB1		1	1
AGRP_1	O00253	Anti-Na	0.0264458	0.828616	0.988256
AGRP_1	O00253	Anti-Nc	0.0129604	0.887589	0.998832
AGRP_1	O00253	Anti-RBD	-0.0971878	0.16181	0.591135
AGRP_1	O00253	Anti-S1	-0.0384059	0.426392	0.72212
AGRP_1	O00253	Anti-S1S2	-0.0745115	0.129584	0.50991
AGRP_1	O00253	Anti-IFNGR2	0.158128	0.0982646	0.992731
AGRP_1	O00253	Anti-IFNLR1	0.0632042	0.172334	0.991493
AGRP_1	O00253	Anti-IFNA5	-0.00356283	0.885554	0.995824
AGRP_1	O00253	Anti-IFNA6	-0.0574675	0.773456	0.986618
AGRP_1	O00253	Anti-IFNL3	0.0505406	0.331601	0.997526
AGRP_1	O00253	Anti-IFNL2	0.0505406	0.402976	0.998976
AGRP_1	O00253	Anti-IFNA2	-0.0784362	0.668997	0.989242
AGRP_1	O00253	Anti-IFNA7	-0.0418185	0.552286	0.832851
AGRP_1	O00253	Anti-IFNA4	-0.250975	0.286405	0.963536
AGRP_1	O00253	Anti-IFNA1	-0.0784362	0.703778	0.968735
AGRP_1	O00253	Anti-IFNA10	0.0302777	0.422008	0.73817
AGRP_1	O00253	Anti-IFNA14	0.0398302	0.296348	0.617143
AGRP_1	O00253	Anti-IFNA8	0.0302777	0.38469	0.897475
AGRP_1	O00253	Anti-IFNA16	-0.00356283	0.948755	0.999723
AGRP_1	O00253	Anti-IFNA21	-0.00356283	0.624145	0.874999
AGRP_1	O00253	Anti-IFNAR2	0.0662449	0.250945	0.997344
AGRP_1	O00253	Anti-IFNA17	0.0941905	0.188345	0.90974
AGRP_1	O00253	Anti-IFNW1	0.0551987	0.463367	0.992619
AGRP_1	O00253	Anti-IFNG	0.0546347	0.11373	0.98786
AGRP_1	O00253	Anti-IFNAR1	0.26259	0.0432513	0.999053
AGRP_1	O00253	Anti-IFNL1	0.0541399	0.0598298	0.999168
AGRP_1	O00253	Anti-IFNB1		1	1
AGRP_2	O00253	Anti-Na	-0.0603806	0.503652	0.988256
AGRP_2	O00253	Anti-Nc	-0.119585	0.202212	0.998832
AGRP_2	O00253	Anti-RBD	-0.165741	0.0496	0.381599
AGRP_2	O00253	Anti-S1	-0.16448	0.0291624	0.302337
AGRP_2	O00253	Anti-S1S2	-0.169027	0.0235137	0.273569
AGRP_2	O00253	Anti-IFNGR2	-0.0249889	0.590959	0.992731
AGRP_2	O00253	Anti-IFNLR1	0.180601	0.875538	0.991493
AGRP_2	O00253	Anti-IFNA5	-0.761964	0.052998	0.995824
AGRP_2	O00253	Anti-IFNA6	-0.864053	0.0257614	0.986618
AGRP_2	O00253	Anti-IFNL3	0.180601	0.826306	0.997526
AGRP_2	O00253	Anti-IFNL2	0.0555221	0.426803	0.998976
AGRP_2	O00253	Anti-IFNA2	-0.179063	0.0636046	0.989242
AGRP_2	O00253	Anti-IFNA7	-0.111834	0.591901	0.838596
AGRP_2	O00253	Anti-IFNA4	-0.845915	0.0283217	0.853651
AGRP_2	O00253	Anti-IFNA1	-0.179063	0.109983	0.830363
AGRP_2	O00253	Anti-IFNA10	-0.0658466	0.598666	0.810337
AGRP_2	O00253	Anti-IFNA14	0.00542661	0.999946	0.999946
AGRP_2	O00253	Anti-IFNA8	-0.0886694	0.576976	0.926467
AGRP_2	O00253	Anti-IFNA16	-0.966712	0.0801399	0.999723
AGRP_2	O00253	Anti-IFNA21	-0.0318329	0.966131	0.979259
AGRP_2	O00253	Anti-IFNAR2	-0.111834	0.479824	0.997344
AGRP_2	O00253	Anti-IFNA17	0.0557305	0.390632	0.974809
AGRP_2	O00253	Anti-IFNW1	-0.104416	0.542323	0.992619
AGRP_2	O00253	Anti-IFNG	0.0435657	0.487203	0.98786
AGRP_2	O00253	Anti-IFNAR1	-0.0249889	0.86592	0.999053
AGRP_2	O00253	Anti-IFNL1	-0.170183	0.962569	0.999168
AGRP_2	O00253	Anti-IFNB1		1	1
ALDH3A1	P30838	Anti-Na	0.0503418	0.395206	0.988256
ALDH3A1	P30838	Anti-Nc	0.148559	0.646765	0.998832
ALDH3A1	P30838	Anti-RBD	0.122115	0.226393	0.649761
ALDH3A1	P30838	Anti-S1	0.0508422	0.869617	0.945233
ALDH3A1	P30838	Anti-S1S2	-0.00935315	0.849055	0.939695
ALDH3A1	P30838	Anti-IFNGR2	-0.169105	0.542301	0.992731
ALDH3A1	P30838	Anti-IFNLR1	1.04519	0.65325	0.991493
ALDH3A1	P30838	Anti-IFNA5	0.0798514	0.437414	0.995824
ALDH3A1	P30838	Anti-IFNA6	-0.746263	0.274581	0.986618
ALDH3A1	P30838	Anti-IFNL3	-0.0187428	0.940243	0.997526
ALDH3A1	P30838	Anti-IFNL2	-0.289131	0.99275	0.99916
ALDH3A1	P30838	Anti-IFNA2	-0.289131	0.186115	0.989242
ALDH3A1	P30838	Anti-IFNA7	-0.0271036	0.473287	0.804545
ALDH3A1	P30838	Anti-IFNA4	1.15722	0.231965	0.946411
ALDH3A1	P30838	Anti-IFNA1	0.0798514	0.497776	0.968027
ALDH3A1	P30838	Anti-IFNA10	-0.0271036	0.667165	0.8473
ALDH3A1	P30838	Anti-IFNA14	-0.197047	0.36551	0.644719
ALDH3A1	P30838	Anti-IFNA8	0.247582	0.933406	0.9885
ALDH3A1	P30838	Anti-IFNA16	0.0798514	0.9486	0.999723
ALDH3A1	P30838	Anti-IFNA21	-0.126287	0.65776	0.882016
ALDH3A1	P30838	Anti-IFNAR2	0.247582	0.984757	0.999359
ALDH3A1	P30838	Anti-IFNA17	0.0190685	0.560866	0.974809
ALDH3A1	P30838	Anti-IFNW1	-0.28768	0.886893	0.992619
ALDH3A1	P30838	Anti-IFNG	-0.0936745	0.851866	0.98786
ALDH3A1	P30838	Anti-IFNAR1	-0.169105	0.412382	0.999053
ALDH3A1	P30838	Anti-IFNL1	-0.130798	0.785388	0.999168
ALDH3A1	P30838	Anti-IFNB1		1	1
AMBN	Q9NP70	Anti-Na	-0.0639132	0.00130085	0.330415
AMBN	Q9NP70	Anti-Nc	-0.120351	0.00012023	0.0305384
AMBN	Q9NP70	Anti-RBD	-0.053324	0.0188332	0.26097
AMBN	Q9NP70	Anti-S1	-0.0131507	0.0761402	0.419867
AMBN	Q9NP70	Anti-S1S2	-0.00399407	0.247562	0.618336
AMBN	Q9NP70	Anti-IFNGR2	-0.0501857	0.758018	0.992731
AMBN	Q9NP70	Anti-IFNLR1	-0.0539173	0.92794	0.991493
AMBN	Q9NP70	Anti-IFNA5	-0.356837	0.0762929	0.995824
AMBN	Q9NP70	Anti-IFNA6	-0.566685	0.0301721	0.986618
AMBN	Q9NP70	Anti-IFNL3	-0.0829396	0.505328	0.997526
AMBN	Q9NP70	Anti-IFNL2	-0.0734191	0.845596	0.998976
AMBN	Q9NP70	Anti-IFNA2	0.058606	0.347461	0.989242
AMBN	Q9NP70	Anti-IFNA7	-0.0268446	0.280375	0.736859
AMBN	Q9NP70	Anti-IFNA4	-0.212353	0.390702	0.991935
AMBN	Q9NP70	Anti-IFNA1	0.058606	0.292867	0.953694
AMBN	Q9NP70	Anti-IFNA10	-0.0268446	0.27708	0.674069
AMBN	Q9NP70	Anti-IFNA14	0.0765723	0.958707	0.999946
AMBN	Q9NP70	Anti-IFNA8	-0.0268446	0.432061	0.897475
AMBN	Q9NP70	Anti-IFNA16	-0.356837	0.291193	0.999723
AMBN	Q9NP70	Anti-IFNA21	0.058606	0.43123	0.766965
AMBN	Q9NP70	Anti-IFNAR2	0.0320057	0.669986	0.997344
AMBN	Q9NP70	Anti-IFNA17	-0.0901507	0.417553	0.974809
AMBN	Q9NP70	Anti-IFNW1	-0.0501857	0.500806	0.992619
AMBN	Q9NP70	Anti-IFNG	-0.043296	0.174265	0.98786
AMBN	Q9NP70	Anti-IFNAR1	-0.0501857	0.961333	0.999053
AMBN	Q9NP70	Anti-IFNL1	-0.0211215	0.931932	0.999168
AMBN	Q9NP70	Anti-IFNB1		1	1
ANGPT1_1	Q15389	Anti-Na	0.0813409	0.409604	0.988256
ANGPT1_1	Q15389	Anti-Nc	-0.0121556	0.822908	0.998832
ANGPT1_1	Q15389	Anti-RBD	-0.107336	0.0980345	0.524227
ANGPT1_1	Q15389	Anti-S1	-0.127354	0.076411	0.419867
ANGPT1_1	Q15389	Anti-S1S2	-0.136343	0.0499762	0.352451
ANGPT1_1	Q15389	Anti-IFNGR2	0.0554016	0.927781	0.992731
ANGPT1_1	Q15389	Anti-IFNLR1	-0.0346699	0.217804	0.991493
ANGPT1_1	Q15389	Anti-IFNA5	0.0857705	0.645877	0.995824
ANGPT1_1	Q15389	Anti-IFNA6	0.238627	0.532136	0.986618
ANGPT1_1	Q15389	Anti-IFNL3	-0.00752999	0.900285	0.997526
ANGPT1_1	Q15389	Anti-IFNL2	0.145693	0.643766	0.998976
ANGPT1_1	Q15389	Anti-IFNA2	0.0857705	0.648011	0.989242
ANGPT1_1	Q15389	Anti-IFNA7	0.176757	0.524741	0.832851
ANGPT1_1	Q15389	Anti-IFNA4	-0.200123	0.535622	0.998815
ANGPT1_1	Q15389	Anti-IFNA1	0.0857705	0.63646	0.968735
ANGPT1_1	Q15389	Anti-IFNA10	0.177405	0.319568	0.685039
ANGPT1_1	Q15389	Anti-IFNA14	0.177405	0.29755	0.617143
ANGPT1_1	Q15389	Anti-IFNA8	0.0422764	0.811664	0.946914
ANGPT1_1	Q15389	Anti-IFNA16	0.0857705	0.893661	0.999723
ANGPT1_1	Q15389	Anti-IFNA21	0.10147	0.447425	0.783766
ANGPT1_1	Q15389	Anti-IFNAR2	0.0637116	0.879497	0.997344
ANGPT1_1	Q15389	Anti-IFNA17	0.0999058	0.79837	0.999236
ANGPT1_1	Q15389	Anti-IFNW1	0.0674162	0.788698	0.992619
ANGPT1_1	Q15389	Anti-IFNG	-0.00335793	0.61451	0.98786
ANGPT1_1	Q15389	Anti-IFNAR1	0.069605	0.954296	0.999053
ANGPT1_1	Q15389	Anti-IFNL1	0.108373	0.872956	0.999168
ANGPT1_1	Q15389	Anti-IFNB1		1	1
ANGPT1_2	Q15389	Anti-Na	0.0103593	0.940875	0.988256
ANGPT1_2	Q15389	Anti-Nc	-0.00588205	0.687556	0.998832
ANGPT1_2	Q15389	Anti-RBD	-0.149658	0.0315718	0.32077
ANGPT1_2	Q15389	Anti-S1	-0.174225	0.00403138	0.127996
ANGPT1_2	Q15389	Anti-S1S2	-0.146986	0.00344887	0.0992558
ANGPT1_2	Q15389	Anti-IFNGR2	-0.256233	0.993425	0.997351
ANGPT1_2	Q15389	Anti-IFNLR1	-0.264233	0.301331	0.991493
ANGPT1_2	Q15389	Anti-IFNA5	0.0375654	0.721965	0.995824
ANGPT1_2	Q15389	Anti-IFNA6	0.268006	0.588844	0.986618
ANGPT1_2	Q15389	Anti-IFNL3	-0.160588	0.676339	0.997526
ANGPT1_2	Q15389	Anti-IFNL2	-0.0925063	0.547953	0.998976
ANGPT1_2	Q15389	Anti-IFNA2	0.0375654	0.899435	0.989242
ANGPT1_2	Q15389	Anti-IFNA7	0.282407	0.364422	0.756963
ANGPT1_2	Q15389	Anti-IFNA4	-0.0369882	0.852178	0.998815
ANGPT1_2	Q15389	Anti-IFNA1	0.220355	0.522858	0.968735
ANGPT1_2	Q15389	Anti-IFNA10	0.295183	0.219836	0.632853
ANGPT1_2	Q15389	Anti-IFNA14	0.282407	0.3458	0.638634
ANGPT1_2	Q15389	Anti-IFNA8	0.233499	0.684752	0.935654
ANGPT1_2	Q15389	Anti-IFNA16	0.0375654	0.992762	0.999723
ANGPT1_2	Q15389	Anti-IFNA21	0.237143	0.381913	0.756861
ANGPT1_2	Q15389	Anti-IFNAR2	0.0128645	0.969858	0.997344
ANGPT1_2	Q15389	Anti-IFNA17	-0.0163496	0.927869	0.999236
ANGPT1_2	Q15389	Anti-IFNW1	-0.0448067	0.637351	0.992619
ANGPT1_2	Q15389	Anti-IFNG	-0.139703	0.239533	0.98786
ANGPT1_2	Q15389	Anti-IFNAR1	-0.255419	0.529175	0.999053
ANGPT1_2	Q15389	Anti-IFNL1	-0.185858	0.490009	0.999168
ANGPT1_2	Q15389	Anti-IFNB1		1	1
ANGPT2	O15123	Anti-Na	0.163566	0.39353	0.988256
ANGPT2	O15123	Anti-Nc	0.0808066	0.965644	0.998832
ANGPT2	O15123	Anti-RBD	-0.153443	0.468683	0.783194
ANGPT2	O15123	Anti-S1	-0.180398	0.236479	0.59315
ANGPT2	O15123	Anti-S1S2	-0.0559287	0.432334	0.753888
ANGPT2	O15123	Anti-IFNGR2	-0.330416	0.564773	0.992731
ANGPT2	O15123	Anti-IFNLR1	-0.0650328	0.794111	0.991493
ANGPT2	O15123	Anti-IFNA5	0.278115	0.497183	0.995824
ANGPT2	O15123	Anti-IFNA6	-0.254064	0.891976	0.986618
ANGPT2	O15123	Anti-IFNL3	-0.62653	0.388695	0.997526
ANGPT2	O15123	Anti-IFNL2	-0.622003	0.532648	0.998976
ANGPT2	O15123	Anti-IFNA2	0.278115	0.575252	0.989242
ANGPT2	O15123	Anti-IFNA7	0.293314	0.393279	0.774363
ANGPT2	O15123	Anti-IFNA4	0.270592	0.500335	0.998815
ANGPT2	O15123	Anti-IFNA1	0.309857	0.313915	0.961861
ANGPT2	O15123	Anti-IFNA10	0.293314	0.424306	0.738177
ANGPT2	O15123	Anti-IFNA14	0.0136079	0.891672	0.967883
ANGPT2	O15123	Anti-IFNA8	0.293314	0.319404	0.897475
ANGPT2	O15123	Anti-IFNA16	-0.78664	0.54401	0.999723
ANGPT2	O15123	Anti-IFNA21	0.309857	0.267811	0.690268
ANGPT2	O15123	Anti-IFNAR2	-0.32178	0.942479	0.997344
ANGPT2	O15123	Anti-IFNA17	0.0895713	0.535562	0.974809
ANGPT2	O15123	Anti-IFNW1	-0.549813	0.815491	0.992619
ANGPT2	O15123	Anti-IFNG	-0.384883	0.36652	0.98786
ANGPT2	O15123	Anti-IFNAR1	-0.0581839	0.900784	0.999053
ANGPT2	O15123	Anti-IFNL1	-0.732143	0.145469	0.999168
ANGPT2	O15123	Anti-IFNB1		1	1
ANGPTL2	Q9UKU9	Anti-Na	0.113754	0.156617	0.988256
ANGPTL2	Q9UKU9	Anti-Nc	0.0368602	0.564352	0.998832
ANGPTL2	Q9UKU9	Anti-RBD	0.122531	0.0874931	0.488423
ANGPTL2	Q9UKU9	Anti-S1	0.052543	0.317228	0.639491
ANGPTL2	Q9UKU9	Anti-S1S2	0.0699042	0.378877	0.731824
ANGPTL2	Q9UKU9	Anti-IFNGR2	-0.0558567	0.265105	0.992731
ANGPTL2	Q9UKU9	Anti-IFNLR1	-0.245369	0.0160199	0.813812
ANGPTL2	Q9UKU9	Anti-IFNA5	0.0267596	0.825374	0.995824
ANGPTL2	Q9UKU9	Anti-IFNA6	0.0430516	0.839149	0.986618
ANGPTL2	Q9UKU9	Anti-IFNL3	-0.243832	0.173796	0.997526
ANGPTL2	Q9UKU9	Anti-IFNL2	0.405936	0.496065	0.998976
ANGPTL2	Q9UKU9	Anti-IFNA2	0.0267596	0.951553	0.989242
ANGPTL2	Q9UKU9	Anti-IFNA7	0.0636027	0.845273	0.940967
ANGPTL2	Q9UKU9	Anti-IFNA4	0.0877039	0.735639	0.998815
ANGPTL2	Q9UKU9	Anti-IFNA1	0.0971428	0.467715	0.968027
ANGPTL2	Q9UKU9	Anti-IFNA10	0.0636027	0.936461	0.997321
ANGPTL2	Q9UKU9	Anti-IFNA14	0.0129103	0.885207	0.96499
ANGPTL2	Q9UKU9	Anti-IFNA8	0.122311	0.378017	0.897475
ANGPTL2	Q9UKU9	Anti-IFNA16	0.0047862	0.948858	0.999723
ANGPTL2	Q9UKU9	Anti-IFNA21	0.101545	0.516328	0.819671
ANGPTL2	Q9UKU9	Anti-IFNAR2	-0.094171	0.210274	0.997344
ANGPTL2	Q9UKU9	Anti-IFNA17	-0.0522218	0.722898	0.999236
ANGPTL2	Q9UKU9	Anti-IFNW1	0.227312	0.357907	0.992619
ANGPTL2	Q9UKU9	Anti-IFNG	-0.108317	0.660785	0.98786
ANGPTL2	Q9UKU9	Anti-IFNAR1	0.217564	0.941706	0.999053
ANGPTL2	Q9UKU9	Anti-IFNL1	0.153105	0.889725	0.999168
ANGPTL2	Q9UKU9	Anti-IFNB1		1	1
ANGPTL4	Q9BY76	Anti-Na	0.0582161	0.21963	0.988256
ANGPTL4	Q9BY76	Anti-Nc	-0.0596148	0.820719	0.998832
ANGPTL4	Q9BY76	Anti-RBD	0.0841498	0.187684	0.619114
ANGPTL4	Q9BY76	Anti-S1	0.0200934	0.47535	0.766596
ANGPTL4	Q9BY76	Anti-S1S2	0.00299129	0.333506	0.698423
ANGPTL4	Q9BY76	Anti-IFNGR2	-0.0309221	0.885457	0.992731
ANGPTL4	Q9BY76	Anti-IFNLR1	0.276312	0.483553	0.991493
ANGPTL4	Q9BY76	Anti-IFNA5	0.26083	0.291237	0.995824
ANGPTL4	Q9BY76	Anti-IFNA6	0.186751	0.752672	0.986618
ANGPTL4	Q9BY76	Anti-IFNL3	-0.10172	0.569428	0.997526
ANGPTL4	Q9BY76	Anti-IFNL2	-0.212478	0.528632	0.998976
ANGPTL4	Q9BY76	Anti-IFNA2	0.111813	0.496126	0.989242
ANGPTL4	Q9BY76	Anti-IFNA7	0.186751	0.0881264	0.577825
ANGPTL4	Q9BY76	Anti-IFNA4	0.050913	0.990685	0.998815
ANGPTL4	Q9BY76	Anti-IFNA1	0.111813	0.613156	0.968735
ANGPTL4	Q9BY76	Anti-IFNA10	0.197479	0.0319516	0.44068
ANGPTL4	Q9BY76	Anti-IFNA14	0.508114	0.0156849	0.346332
ANGPTL4	Q9BY76	Anti-IFNA8	0.123056	0.221088	0.885177
ANGPTL4	Q9BY76	Anti-IFNA16	0.259283	0.726512	0.999723
ANGPTL4	Q9BY76	Anti-IFNA21	0.13344	0.0502038	0.549286
ANGPTL4	Q9BY76	Anti-IFNAR2	0.269	0.154286	0.997344
ANGPTL4	Q9BY76	Anti-IFNA17	0.233613	0.0432804	0.825218
ANGPTL4	Q9BY76	Anti-IFNW1	-0.0697094	0.979636	0.996804
ANGPTL4	Q9BY76	Anti-IFNG	0.0424367	0.54132	0.98786
ANGPTL4	Q9BY76	Anti-IFNAR1	-0.0430662	0.883401	0.999053
ANGPTL4	Q9BY76	Anti-IFNL1	-0.0588279	0.435245	0.999168
ANGPTL4	Q9BY76	Anti-IFNB1		1	1
ANXA11	P50995	Anti-Na	0.0030565	0.180552	0.988256
ANXA11	P50995	Anti-Nc	0.00251281	0.104219	0.998832
ANXA11	P50995	Anti-RBD	-0.00169613	0.817961	0.92134
ANXA11	P50995	Anti-S1	-0.0204461	0.177361	0.529586
ANXA11	P50995	Anti-S1S2	-0.0121442	0.126651	0.50991
ANXA11	P50995	Anti-IFNGR2	0.00800014	0.883944	0.992731
ANXA11	P50995	Anti-IFNLR1	-0.146605	0.26336	0.991493
ANXA11	P50995	Anti-IFNA5	-0.246199	0.280427	0.995824
ANXA11	P50995	Anti-IFNA6	-0.0907893	0.576246	0.986618
ANXA11	P50995	Anti-IFNL3	0.000905849	0.978852	0.997526
ANXA11	P50995	Anti-IFNL2	-0.134088	0.672817	0.998976
ANXA11	P50995	Anti-IFNA2	-0.0934959	0.520068	0.989242
ANXA11	P50995	Anti-IFNA7	0.00204227	0.336161	0.756963
ANXA11	P50995	Anti-IFNA4	-0.139082	0.390345	0.991935
ANXA11	P50995	Anti-IFNA1	-0.0932851	0.635329	0.968735
ANXA11	P50995	Anti-IFNA10	-0.0165535	0.487579	0.77635
ANXA11	P50995	Anti-IFNA14	0.0592548	0.21478	0.554062
ANXA11	P50995	Anti-IFNA8	-0.121761	0.712256	0.935654
ANXA11	P50995	Anti-IFNA16	-0.278948	0.236309	0.999723
ANXA11	P50995	Anti-IFNA21	-0.0932851	0.246068	0.672057
ANXA11	P50995	Anti-IFNAR2	-0.120306	0.303884	0.997344
ANXA11	P50995	Anti-IFNA17	0.0108585	0.414427	0.974809
ANXA11	P50995	Anti-IFNW1	-0.0479339	0.424981	0.992619
ANXA11	P50995	Anti-IFNG	0.0857056	0.268805	0.98786
ANXA11	P50995	Anti-IFNAR1	0.0470503	0.283066	0.999053
ANXA11	P50995	Anti-IFNL1	-0.0374116	0.304987	0.999168
ANXA11	P50995	Anti-IFNB1		1	1
AOC1	P19801	Anti-Na	0.131317	0.424766	0.988256
AOC1	P19801	Anti-Nc	0.187561	0.364761	0.998832
AOC1	P19801	Anti-RBD	0.155036	0.865131	0.951269
AOC1	P19801	Anti-S1	0.131461	0.838828	0.945233
AOC1	P19801	Anti-S1S2	0.0508913	0.848453	0.939695
AOC1	P19801	Anti-IFNGR2	-0.899992	0.0932451	0.992731
AOC1	P19801	Anti-IFNLR1	-0.628262	0.103656	0.991493
AOC1	P19801	Anti-IFNA5	0.993551	0.072786	0.995824
AOC1	P19801	Anti-IFNA6	1.14334	0.123437	0.986618
AOC1	P19801	Anti-IFNL3	0.465511	0.844581	0.997526
AOC1	P19801	Anti-IFNL2	0.361556	0.970675	0.998976
AOC1	P19801	Anti-IFNA2	0.211351	0.786072	0.989242
AOC1	P19801	Anti-IFNA7	0.988846	0.0303199	0.533356
AOC1	P19801	Anti-IFNA4	1.41548	0.0565865	0.853651
AOC1	P19801	Anti-IFNA1	0.98253	0.128813	0.830363
AOC1	P19801	Anti-IFNA10	0.597109	0.190906	0.619431
AOC1	P19801	Anti-IFNA14	0.94183	0.0361421	0.374698
AOC1	P19801	Anti-IFNA8	0.597746	0.190399	0.866
AOC1	P19801	Anti-IFNA16	1.30469	0.208654	0.999723
AOC1	P19801	Anti-IFNA21	0.98253	0.130808	0.582897
AOC1	P19801	Anti-IFNAR2	0.00736572	0.509337	0.997344
AOC1	P19801	Anti-IFNA17	0.659751	0.0554595	0.825218
AOC1	P19801	Anti-IFNW1	0.00825863	0.425679	0.992619
AOC1	P19801	Anti-IFNG	0.519003	0.219934	0.98786
AOC1	P19801	Anti-IFNAR1	0.141882	0.793382	0.999053
AOC1	P19801	Anti-IFNL1	-0.670631	0.375669	0.999168
AOC1	P19801	Anti-IFNB1		1	1
ARHGEF12	Q9NZN5	Anti-Na	-0.0456789	0.192699	0.988256
ARHGEF12	Q9NZN5	Anti-Nc	-0.0514318	0.20943	0.998832
ARHGEF12	Q9NZN5	Anti-RBD	-0.0673873	0.0619903	0.408975
ARHGEF12	Q9NZN5	Anti-S1	-0.060715	0.0359156	0.331729
ARHGEF12	Q9NZN5	Anti-S1S2	-0.0449461	0.242036	0.611713
ARHGEF12	Q9NZN5	Anti-IFNGR2	-0.0230745	0.902808	0.992731
ARHGEF12	Q9NZN5	Anti-IFNLR1	-0.224493	0.126698	0.991493
ARHGEF12	Q9NZN5	Anti-IFNA5	-0.0146586	0.743461	0.995824
ARHGEF12	Q9NZN5	Anti-IFNA6	-0.103833	0.68872	0.986618
ARHGEF12	Q9NZN5	Anti-IFNL3	-0.095947	0.394772	0.997526
ARHGEF12	Q9NZN5	Anti-IFNL2	-0.0373471	0.895334	0.998976
ARHGEF12	Q9NZN5	Anti-IFNA2	-0.095947	0.514787	0.989242
ARHGEF12	Q9NZN5	Anti-IFNA7	-0.0842723	0.753356	0.93061
ARHGEF12	Q9NZN5	Anti-IFNA4	-0.0960879	0.714411	0.998815
ARHGEF12	Q9NZN5	Anti-IFNA1	-0.0146586	0.933255	0.990571
ARHGEF12	Q9NZN5	Anti-IFNA10	0.0156626	0.477278	0.77635
ARHGEF12	Q9NZN5	Anti-IFNA14	-0.0821278	0.996209	0.999946
ARHGEF12	Q9NZN5	Anti-IFNA8	-0.0842723	0.652045	0.935654
ARHGEF12	Q9NZN5	Anti-IFNA16	-0.25365	0.449083	0.999723
ARHGEF12	Q9NZN5	Anti-IFNA21	0.0133957	0.977128	0.984883
ARHGEF12	Q9NZN5	Anti-IFNAR2	-0.152242	0.328494	0.997344
ARHGEF12	Q9NZN5	Anti-IFNA17	0.0148205	0.968481	0.999236
ARHGEF12	Q9NZN5	Anti-IFNW1	-0.0215328	0.641916	0.992619
ARHGEF12	Q9NZN5	Anti-IFNG	-0.0737076	0.604441	0.98786
ARHGEF12	Q9NZN5	Anti-IFNAR1	0.0110301	0.761545	0.999053
ARHGEF12	Q9NZN5	Anti-IFNL1	-0.061305	0.609683	0.999168
ARHGEF12	Q9NZN5	Anti-IFNB1		1	1
ATP5IF1	Q9UII2	Anti-Na	0.00927583	0.724048	0.988256
ATP5IF1	Q9UII2	Anti-Nc	0.013842	0.889873	0.998832
ATP5IF1	Q9UII2	Anti-RBD	0.00539558	0.858684	0.947043
ATP5IF1	Q9UII2	Anti-S1	0.0338721	0.291644	0.616353
ATP5IF1	Q9UII2	Anti-S1S2	0.0466677	0.0830837	0.439651
ATP5IF1	Q9UII2	Anti-IFNGR2	0.0282389	0.280742	0.992731
ATP5IF1	Q9UII2	Anti-IFNLR1	0.0115898	0.821724	0.991493
ATP5IF1	Q9UII2	Anti-IFNA5	0.00358269	0.316178	0.995824
ATP5IF1	Q9UII2	Anti-IFNA6	0.128656	0.238195	0.986618
ATP5IF1	Q9UII2	Anti-IFNL3	0.101032	0.204706	0.997526
ATP5IF1	Q9UII2	Anti-IFNL2	0.0586508	0.637994	0.998976
ATP5IF1	Q9UII2	Anti-IFNA2	0.0368036	0.159006	0.989242
ATP5IF1	Q9UII2	Anti-IFNA7	0.0481499	0.240343	0.70861
ATP5IF1	Q9UII2	Anti-IFNA4	0.091592	0.386084	0.991935
ATP5IF1	Q9UII2	Anti-IFNA1	0.0364237	0.27684	0.940177
ATP5IF1	Q9UII2	Anti-IFNA10	0.0625434	0.0277096	0.44068
ATP5IF1	Q9UII2	Anti-IFNA14	0.0481499	0.1871	0.554062
ATP5IF1	Q9UII2	Anti-IFNA8	0.0481499	0.357692	0.897475
ATP5IF1	Q9UII2	Anti-IFNA16	0.00274561	0.923668	0.999723
ATP5IF1	Q9UII2	Anti-IFNA21	0.0599972	0.106787	0.559256
ATP5IF1	Q9UII2	Anti-IFNAR2	0.00126957	0.335952	0.997344
ATP5IF1	Q9UII2	Anti-IFNA17	-0.0532293	0.00996051	0.593862
ATP5IF1	Q9UII2	Anti-IFNW1	0.00818554	0.645209	0.992619
ATP5IF1	Q9UII2	Anti-IFNG	-0.0396919	0.494677	0.98786
ATP5IF1	Q9UII2	Anti-IFNAR1	0.0188625	0.751164	0.999053
ATP5IF1	Q9UII2	Anti-IFNL1	-0.00599529	0.91052	0.999168
ATP5IF1	Q9UII2	Anti-IFNB1		1	1
AXIN1	O15169	Anti-Na	-0.0189041	0.966062	0.995771
AXIN1	O15169	Anti-Nc	-0.0210614	0.909067	0.998832
AXIN1	O15169	Anti-RBD	-0.0244978	0.444082	0.777908
AXIN1	O15169	Anti-S1	-0.0697686	0.022441	0.259092
AXIN1	O15169	Anti-S1S2	-0.0721584	0.0428427	0.324837
AXIN1	O15169	Anti-IFNGR2	0.0313333	0.7064	0.992731
AXIN1	O15169	Anti-IFNLR1	-0.00700451	0.393815	0.991493
AXIN1	O15169	Anti-IFNA5	-0.195721	0.614685	0.995824
AXIN1	O15169	Anti-IFNA6	-0.0472955	0.843214	0.986618
AXIN1	O15169	Anti-IFNL3	0.0499445	0.230934	0.997526
AXIN1	O15169	Anti-IFNL2	0.245119	0.332489	0.998976
AXIN1	O15169	Anti-IFNA2	0.0114919	0.855392	0.989242
AXIN1	O15169	Anti-IFNA7	0.182545	0.571162	0.832851
AXIN1	O15169	Anti-IFNA4	-0.116547	0.619393	0.998815
AXIN1	O15169	Anti-IFNA1	0.162261	0.727143	0.968735
AXIN1	O15169	Anti-IFNA10	0.232576	0.151526	0.611553
AXIN1	O15169	Anti-IFNA14	0.232576	0.21692	0.554062
AXIN1	O15169	Anti-IFNA8	0.182545	0.438447	0.897475
AXIN1	O15169	Anti-IFNA16	-0.25522	0.438044	0.999723
AXIN1	O15169	Anti-IFNA21	0.201599	0.139101	0.594034
AXIN1	O15169	Anti-IFNAR2	0.0313333	0.560882	0.997344
AXIN1	O15169	Anti-IFNA17	0.0646317	0.926229	0.999236
AXIN1	O15169	Anti-IFNW1	-0.0108355	0.982704	0.996804
AXIN1	O15169	Anti-IFNG	0.0411822	0.795267	0.98786
AXIN1	O15169	Anti-IFNAR1	0.103657	0.796517	0.999053
AXIN1	O15169	Anti-IFNL1	0.0207943	0.792853	0.999168
AXIN1	O15169	Anti-IFNB1		1	1
B4GALT1	P15291	Anti-Na	0.0659074	0.143726	0.988256
B4GALT1	P15291	Anti-Nc	0.0483064	0.284735	0.998832
B4GALT1	P15291	Anti-RBD	0.0167527	0.717979	0.886187
B4GALT1	P15291	Anti-S1	0.0232614	0.383534	0.69559
B4GALT1	P15291	Anti-S1S2	0.0180357	0.265881	0.637112
B4GALT1	P15291	Anti-IFNGR2	0.181304	0.295347	0.992731
B4GALT1	P15291	Anti-IFNLR1	0.00434827	0.945069	0.991493
B4GALT1	P15291	Anti-IFNA5	-0.146814	0.166771	0.995824
B4GALT1	P15291	Anti-IFNA6	-0.321552	0.0664494	0.986618
B4GALT1	P15291	Anti-IFNL3	0.0657663	0.690503	0.997526
B4GALT1	P15291	Anti-IFNL2	0.0279846	0.823596	0.998976
B4GALT1	P15291	Anti-IFNA2	-0.101271	0.156467	0.989242
B4GALT1	P15291	Anti-IFNA7	-0.125053	0.981064	0.998624
B4GALT1	P15291	Anti-IFNA4	-0.205151	0.23177	0.946411
B4GALT1	P15291	Anti-IFNA1	-0.148093	0.0316697	0.809445
B4GALT1	P15291	Anti-IFNA10	-0.0594976	0.899723	0.977924
B4GALT1	P15291	Anti-IFNA14	-0.12559	0.697063	0.865789
B4GALT1	P15291	Anti-IFNA8	-0.0594976	0.870487	0.97777
B4GALT1	P15291	Anti-IFNA16	-0.49427	0.068723	0.999723
B4GALT1	P15291	Anti-IFNA21	-0.102549	0.892732	0.963532
B4GALT1	P15291	Anti-IFNAR2	-0.078982	0.22459	0.997344
B4GALT1	P15291	Anti-IFNA17	-0.0135081	0.702583	0.999236
B4GALT1	P15291	Anti-IFNW1	0.0507478	0.575205	0.992619
B4GALT1	P15291	Anti-IFNG	-0.0473813	0.942049	0.98786
B4GALT1	P15291	Anti-IFNAR1	0.182203	0.238468	0.999053
B4GALT1	P15291	Anti-IFNL1	0.0243705	0.828065	0.999168
B4GALT1	P15291	Anti-IFNB1		1	1
BACH1	O14867	Anti-Na	-0.0620743	0.131283	0.988256
BACH1	O14867	Anti-Nc	-0.0559486	0.32893	0.998832
BACH1	O14867	Anti-RBD	0.00606199	0.914371	0.971758
BACH1	O14867	Anti-S1	-0.00404028	0.419461	0.719879
BACH1	O14867	Anti-S1S2	0.00432332	0.670269	0.886567
BACH1	O14867	Anti-IFNGR2	-0.0536107	0.445078	0.992731
BACH1	O14867	Anti-IFNLR1	-0.221774	0.118665	0.991493
BACH1	O14867	Anti-IFNA5	-0.00735704	0.898644	0.995824
BACH1	O14867	Anti-IFNA6	0.106168	0.605326	0.986618
BACH1	O14867	Anti-IFNL3	-0.194373	0.417363	0.997526
BACH1	O14867	Anti-IFNL2	-0.133842	0.355957	0.998976
BACH1	O14867	Anti-IFNA2	-0.222913	0.125528	0.989242
BACH1	O14867	Anti-IFNA7	-0.0713814	0.720151	0.922587
BACH1	O14867	Anti-IFNA4	-0.000201711	0.955249	0.998815
BACH1	O14867	Anti-IFNA1	-0.135078	0.38902	0.961861
BACH1	O14867	Anti-IFNA10	-0.0954017	0.512803	0.781264
BACH1	O14867	Anti-IFNA14	-0.0713814	0.730956	0.889683
BACH1	O14867	Anti-IFNA8	-0.0713814	0.701903	0.935654
BACH1	O14867	Anti-IFNA16	-0.00735704	0.949035	0.999723
BACH1	O14867	Anti-IFNA21	-0.135078	0.395197	0.756861
BACH1	O14867	Anti-IFNAR2	-0.180076	0.184709	0.997344
BACH1	O14867	Anti-IFNA17	-0.0578434	0.906518	0.999236
BACH1	O14867	Anti-IFNW1	-0.0368746	0.615834	0.992619
BACH1	O14867	Anti-IFNG	0.00414503	0.934261	0.98786
BACH1	O14867	Anti-IFNAR1	0.126636	0.0515265	0.999053
BACH1	O14867	Anti-IFNL1	0.017601	0.609553	0.999168
BACH1	O14867	Anti-IFNB1		1	1
BANK1	Q8NDB2	Anti-Na	0.056181	0.685202	0.988256
BANK1	Q8NDB2	Anti-Nc	0.0260113	0.914929	0.998832
BANK1	Q8NDB2	Anti-RBD	-0.0316111	0.54454	0.822822
BANK1	Q8NDB2	Anti-S1	-0.106993	0.230012	0.593128
BANK1	Q8NDB2	Anti-S1S2	-0.0806878	0.429637	0.753888
BANK1	Q8NDB2	Anti-IFNGR2	-0.184667	0.0891128	0.992731
BANK1	Q8NDB2	Anti-IFNLR1	-0.606619	0.0154063	0.813812
BANK1	Q8NDB2	Anti-IFNA5	0.0541844	0.69116	0.995824
BANK1	Q8NDB2	Anti-IFNA6	-0.244301	0.552022	0.986618
BANK1	Q8NDB2	Anti-IFNL3	-0.439814	0.0229083	0.997526
BANK1	Q8NDB2	Anti-IFNL2	-0.0279915	0.417082	0.998976
BANK1	Q8NDB2	Anti-IFNA2	0.0541844	0.456481	0.989242
BANK1	Q8NDB2	Anti-IFNA7	0.0798174	0.848743	0.940967
BANK1	Q8NDB2	Anti-IFNA4	-0.210436	0.616227	0.998815
BANK1	Q8NDB2	Anti-IFNA1	0.103624	0.944337	0.990571
BANK1	Q8NDB2	Anti-IFNA10	0.156129	0.497885	0.77635
BANK1	Q8NDB2	Anti-IFNA14	0.156129	0.425599	0.684191
BANK1	Q8NDB2	Anti-IFNA8	0.0798174	0.975252	0.990427
BANK1	Q8NDB2	Anti-IFNA16	-0.688784	0.189126	0.999723
BANK1	Q8NDB2	Anti-IFNA21	0.189124	0.418522	0.766668
BANK1	Q8NDB2	Anti-IFNAR2	0.0798174	0.342963	0.997344
BANK1	Q8NDB2	Anti-IFNA17	-0.0192683	0.871064	0.999236
BANK1	Q8NDB2	Anti-IFNW1	-0.13799	0.136807	0.992619
BANK1	Q8NDB2	Anti-IFNG	-0.0804188	0.0752246	0.98786
BANK1	Q8NDB2	Anti-IFNAR1	-0.116138	0.534706	0.999053
BANK1	Q8NDB2	Anti-IFNL1	-0.244189	0.196656	0.999168
BANK1	Q8NDB2	Anti-IFNB1		1	1
BCR	P11274	Anti-Na	0.014954	0.889034	0.988256
BCR	P11274	Anti-Nc	-0.00114938	0.773724	0.998832
BCR	P11274	Anti-RBD	-0.0384177	0.735043	0.893438
BCR	P11274	Anti-S1	-0.0628767	0.132438	0.494695
BCR	P11274	Anti-S1S2	-0.0658874	0.103366	0.468839
BCR	P11274	Anti-IFNGR2	-0.0217498	0.701977	0.992731
BCR	P11274	Anti-IFNLR1	-0.411032	0.264689	0.991493
BCR	P11274	Anti-IFNA5	-0.079078	0.700197	0.995824
BCR	P11274	Anti-IFNA6	-0.0958117	0.739484	0.986618
BCR	P11274	Anti-IFNL3	-0.0879141	0.954421	0.997526
BCR	P11274	Anti-IFNL2	-0.0879141	0.583898	0.998976
BCR	P11274	Anti-IFNA2	-0.079078	0.757013	0.989242
BCR	P11274	Anti-IFNA7	0.0841464	0.371527	0.756963
BCR	P11274	Anti-IFNA4	-0.0640963	0.812559	0.998815
BCR	P11274	Anti-IFNA1	-0.079078	0.969406	0.990862
BCR	P11274	Anti-IFNA10	0.344097	0.101717	0.587183
BCR	P11274	Anti-IFNA14	0.305515	0.142452	0.513892
BCR	P11274	Anti-IFNA8	0.0841464	0.412442	0.897475
BCR	P11274	Anti-IFNA16	-0.438994	0.327773	0.999723
BCR	P11274	Anti-IFNA21	0.246222	0.0582293	0.549286
BCR	P11274	Anti-IFNAR2	-0.110687	0.309668	0.997344
BCR	P11274	Anti-IFNA17	0.0495285	0.303592	0.939429
BCR	P11274	Anti-IFNW1	-0.00740431	0.58151	0.992619
BCR	P11274	Anti-IFNG	0.0518485	0.896474	0.98786
BCR	P11274	Anti-IFNAR1	-0.0217498	0.845878	0.999053
BCR	P11274	Anti-IFNL1	-0.107066	0.677173	0.999168
BCR	P11274	Anti-IFNB1		1	1
BDNF	P23560	Anti-Na	0.10271	0.180521	0.988256
BDNF	P23560	Anti-Nc	0.00630348	0.561662	0.998832
BDNF	P23560	Anti-RBD	-0.0330598	0.557543	0.823472
BDNF	P23560	Anti-S1	0.0130763	0.636092	0.841952
BDNF	P23560	Anti-S1S2	0.150719	0.214878	0.602022
BDNF	P23560	Anti-IFNGR2	0.76301	0.12925	0.992731
BDNF	P23560	Anti-IFNLR1	0.430518	0.739201	0.991493
BDNF	P23560	Anti-IFNA5	-0.320971	0.947242	0.995824
BDNF	P23560	Anti-IFNA6	0.010559	0.855659	0.986618
BDNF	P23560	Anti-IFNL3	-0.00106502	0.76568	0.997526
BDNF	P23560	Anti-IFNL2	-0.273906	0.934451	0.998976
BDNF	P23560	Anti-IFNA2	-0.323671	0.620414	0.989242
BDNF	P23560	Anti-IFNA7	-0.207587	0.923318	0.967537
BDNF	P23560	Anti-IFNA4	-0.587379	0.614933	0.998815
BDNF	P23560	Anti-IFNA1	-0.323671	0.991336	0.997226
BDNF	P23560	Anti-IFNA10	0.0413028	0.546894	0.783787
BDNF	P23560	Anti-IFNA14	0.0413028	0.451297	0.705112
BDNF	P23560	Anti-IFNA8	-0.00522232	0.804804	0.944205
BDNF	P23560	Anti-IFNA16	-0.652303	0.682714	0.999723
BDNF	P23560	Anti-IFNA21	0.171806	0.400311	0.756861
BDNF	P23560	Anti-IFNAR2	0.519458	0.26633	0.997344
BDNF	P23560	Anti-IFNA17	-0.0213607	0.423753	0.974809
BDNF	P23560	Anti-IFNW1	-0.285151	0.595183	0.992619
BDNF	P23560	Anti-IFNG	0.451635	0.154168	0.98786
BDNF	P23560	Anti-IFNAR1	0.76301	0.0232584	0.999053
BDNF	P23560	Anti-IFNL1	0.0966345	0.989963	0.999168
BDNF	P23560	Anti-IFNB1		1	1
BSG	P35613	Anti-Na	-0.0291987	0.501226	0.988256
BSG	P35613	Anti-Nc	-0.0193538	0.494723	0.998832
BSG	P35613	Anti-RBD	0.012878	0.64722	0.851782
BSG	P35613	Anti-S1	-0.0219595	0.913478	0.962753
BSG	P35613	Anti-S1S2	0.00541181	0.548716	0.818552
BSG	P35613	Anti-IFNGR2	-0.00020101	0.273458	0.992731
BSG	P35613	Anti-IFNLR1	-0.00465527	0.98643	0.996498
BSG	P35613	Anti-IFNA5	-0.0332094	0.596134	0.995824
BSG	P35613	Anti-IFNA6	-0.0889954	0.581305	0.986618
BSG	P35613	Anti-IFNL3	-0.00465527	0.964812	0.997526
BSG	P35613	Anti-IFNL2	0.155342	0.595984	0.998976
BSG	P35613	Anti-IFNA2	-0.00465527	0.670578	0.989242
BSG	P35613	Anti-IFNA7	-0.0959655	0.434096	0.79022
BSG	P35613	Anti-IFNA4	0.063525	0.696397	0.998815
BSG	P35613	Anti-IFNA1	-0.0332094	0.584663	0.968735
BSG	P35613	Anti-IFNA10	0.042165	0.926027	0.995153
BSG	P35613	Anti-IFNA14	-0.0445379	0.825257	0.940993
BSG	P35613	Anti-IFNA8	-0.066375	0.520105	0.903413
BSG	P35613	Anti-IFNA16	0.119305	0.593877	0.999723
BSG	P35613	Anti-IFNA21	-0.0332094	0.55932	0.838155
BSG	P35613	Anti-IFNAR2	-0.0197531	0.905777	0.997344
BSG	P35613	Anti-IFNA17	-0.0433054	0.224061	0.90974
BSG	P35613	Anti-IFNW1	0.0643652	0.0697545	0.992619
BSG	P35613	Anti-IFNG	-0.00816208	0.908449	0.98786
BSG	P35613	Anti-IFNAR1	-0.0193405	0.401764	0.999053
BSG	P35613	Anti-IFNL1	0.0624599	0.140409	0.999168
BSG	P35613	Anti-IFNB1		1	1
BST2	Q10589	Anti-Na	0.00392082	0.817049	0.988256
BST2	Q10589	Anti-Nc	0.0430088	0.665216	0.998832
BST2	Q10589	Anti-RBD	-0.187613	0.338134	0.743602
BST2	Q10589	Anti-S1	-0.236654	0.0474937	0.337538
BST2	Q10589	Anti-S1S2	-0.0810424	0.25217	0.621856
BST2	Q10589	Anti-IFNGR2	0.17873	0.525492	0.992731
BST2	Q10589	Anti-IFNLR1	0.0684987	0.898886	0.991493
BST2	Q10589	Anti-IFNA5	0.527108	0.268022	0.995824
BST2	Q10589	Anti-IFNA6	0.576975	0.301769	0.986618
BST2	Q10589	Anti-IFNL3	0.241309	0.533034	0.997526
BST2	Q10589	Anti-IFNL2	-0.533795	0.953215	0.998976
BST2	Q10589	Anti-IFNA2	0.342868	0.936926	0.989242
BST2	Q10589	Anti-IFNA7	0.43368	0.822612	0.936667
BST2	Q10589	Anti-IFNA4	0.0156086	0.795702	0.998815
BST2	Q10589	Anti-IFNA1	0.342868	0.920245	0.990571
BST2	Q10589	Anti-IFNA10	-0.429855	0.772283	0.920938
BST2	Q10589	Anti-IFNA14	0.43368	0.766127	0.911458
BST2	Q10589	Anti-IFNA8	-0.454938	0.490536	0.903413
BST2	Q10589	Anti-IFNA16	0.523052	0.504148	0.999723
BST2	Q10589	Anti-IFNA21	0.342868	0.835142	0.945886
BST2	Q10589	Anti-IFNAR2	0.193035	0.988631	0.999359
BST2	Q10589	Anti-IFNA17	-0.102431	0.318166	0.939429
BST2	Q10589	Anti-IFNW1	0.132694	0.38647	0.992619
BST2	Q10589	Anti-IFNG	0.20064	0.342354	0.98786
BST2	Q10589	Anti-IFNAR1	0.180458	0.313334	0.999053
BST2	Q10589	Anti-IFNL1	0.165259	0.636056	0.999168
BST2	Q10589	Anti-IFNB1		1	1
BTN2A1	Q7KYR7	Anti-Na	0.0074909	0.483275	0.988256
BTN2A1	Q7KYR7	Anti-Nc	0.00689667	0.528072	0.998832
BTN2A1	Q7KYR7	Anti-RBD	0.00729081	0.713567	0.886187
BTN2A1	Q7KYR7	Anti-S1	0.0134867	0.806459	0.944714
BTN2A1	Q7KYR7	Anti-S1S2	0.0238013	0.362417	0.727302
BTN2A1	Q7KYR7	Anti-IFNGR2	0.0755339	0.513259	0.992731
BTN2A1	Q7KYR7	Anti-IFNLR1	0.0874524	0.219713	0.991493
BTN2A1	Q7KYR7	Anti-IFNA5	-0.156915	0.291363	0.995824
BTN2A1	Q7KYR7	Anti-IFNA6	-0.0748512	0.697217	0.986618
BTN2A1	Q7KYR7	Anti-IFNL3	0.0874524	0.21917	0.997526
BTN2A1	Q7KYR7	Anti-IFNL2	-0.0146105	0.761576	0.998976
BTN2A1	Q7KYR7	Anti-IFNA2	0.00589378	0.629753	0.989242
BTN2A1	Q7KYR7	Anti-IFNA7	-0.00374019	0.792247	0.931325
BTN2A1	Q7KYR7	Anti-IFNA4	-0.0122525	0.988735	0.998815
BTN2A1	Q7KYR7	Anti-IFNA1	-0.0146105	0.427672	0.968027
BTN2A1	Q7KYR7	Anti-IFNA10	-0.00374019	0.654377	0.843715
BTN2A1	Q7KYR7	Anti-IFNA14	-0.00374019	0.764891	0.911458
BTN2A1	Q7KYR7	Anti-IFNA8	0.00618143	0.972865	0.990412
BTN2A1	Q7KYR7	Anti-IFNA16	-0.156915	0.534622	0.999723
BTN2A1	Q7KYR7	Anti-IFNA21	-0.0146105	0.0532529	0.549286
BTN2A1	Q7KYR7	Anti-IFNAR2	0.00780896	0.681465	0.997344
BTN2A1	Q7KYR7	Anti-IFNA17	-0.0603451	0.0587621	0.825218
BTN2A1	Q7KYR7	Anti-IFNW1	0.0528632	0.348418	0.992619
BTN2A1	Q7KYR7	Anti-IFNG	0.0803771	0.0940013	0.98786
BTN2A1	Q7KYR7	Anti-IFNAR1	0.060394	0.679184	0.999053
BTN2A1	Q7KYR7	Anti-IFNL1	0.0707953	0.149068	0.999168
BTN2A1	Q7KYR7	Anti-IFNB1		1	1
BTN3A2	P78410	Anti-Na	0.0690937	0.0529685	0.988256
BTN3A2	P78410	Anti-Nc	0.0680803	0.0817949	0.998832
BTN3A2	P78410	Anti-RBD	0.0326955	0.465158	0.783194
BTN3A2	P78410	Anti-S1	0.0205401	0.295444	0.616353
BTN3A2	P78410	Anti-S1S2	-0.0148102	0.727185	0.892269
BTN3A2	P78410	Anti-IFNGR2	0.00981458	0.265434	0.992731
BTN3A2	P78410	Anti-IFNLR1	-0.624509	0.00702274	0.713511
BTN3A2	P78410	Anti-IFNA5	0.125202	0.234709	0.995824
BTN3A2	P78410	Anti-IFNA6	0.104064	0.623344	0.986618
BTN3A2	P78410	Anti-IFNL3	-0.173672	0.0744271	0.997526
BTN3A2	P78410	Anti-IFNL2	-0.163725	0.398795	0.998976
BTN3A2	P78410	Anti-IFNA2	0.125202	0.752391	0.989242
BTN3A2	P78410	Anti-IFNA7	0.159536	0.15071	0.685473
BTN3A2	P78410	Anti-IFNA4	0.0466765	0.781872	0.998815
BTN3A2	P78410	Anti-IFNA1	0.190031	0.124819	0.830363
BTN3A2	P78410	Anti-IFNA10	0.143636	0.254633	0.660694
BTN3A2	P78410	Anti-IFNA14	0.157606	0.122043	0.499606
BTN3A2	P78410	Anti-IFNA8	0.110743	0.418217	0.897475
BTN3A2	P78410	Anti-IFNA16	0.120362	0.690904	0.999723
BTN3A2	P78410	Anti-IFNA21	0.093112	0.382914	0.756861
BTN3A2	P78410	Anti-IFNAR2	0.0487506	0.944053	0.997344
BTN3A2	P78410	Anti-IFNA17	0.0586552	0.33632	0.939429
BTN3A2	P78410	Anti-IFNW1	0.0316397	0.905499	0.992619
BTN3A2	P78410	Anti-IFNG	-0.0386815	0.117318	0.98786
BTN3A2	P78410	Anti-IFNAR1	0.0424313	0.853855	0.999053
BTN3A2	P78410	Anti-IFNL1	0.0838514	0.823362	0.999168
BTN3A2	P78410	Anti-IFNB1		1	1
C1QA_1	P02745	Anti-Na	-0.00823821	0.332995	0.988256
C1QA_1	P02745	Anti-Nc	-0.00146628	0.21051	0.998832
C1QA_1	P02745	Anti-RBD	-0.0400546	0.570528	0.825722
C1QA_1	P02745	Anti-S1	-0.0546086	0.343169	0.66034
C1QA_1	P02745	Anti-S1S2	-0.059675	0.169167	0.55733
C1QA_1	P02745	Anti-IFNGR2	-0.0402859	0.296814	0.992731
C1QA_1	P02745	Anti-IFNLR1	-0.174395	0.0752995	0.991493
C1QA_1	P02745	Anti-IFNA5	-0.237283	0.211719	0.995824
C1QA_1	P02745	Anti-IFNA6	-0.267895	0.126799	0.986618
C1QA_1	P02745	Anti-IFNL3	-0.202523	0.0104265	0.997526
C1QA_1	P02745	Anti-IFNL2	-0.100448	0.415407	0.998976
C1QA_1	P02745	Anti-IFNA2	-0.175844	0.0381248	0.989242
C1QA_1	P02745	Anti-IFNA7	-0.115735	0.16867	0.685473
C1QA_1	P02745	Anti-IFNA4	-0.297887	0.0938549	0.881068
C1QA_1	P02745	Anti-IFNA1	-0.175057	0.169116	0.892831
C1QA_1	P02745	Anti-IFNA10	-0.174386	0.0558362	0.444804
C1QA_1	P02745	Anti-IFNA14	-0.0385922	0.383476	0.653711
C1QA_1	P02745	Anti-IFNA8	-0.115735	0.195832	0.866
C1QA_1	P02745	Anti-IFNA16	-0.237283	0.331971	0.999723
C1QA_1	P02745	Anti-IFNA21	-0.173562	0.0410315	0.549286
C1QA_1	P02745	Anti-IFNAR2	-0.074444	0.470168	0.997344
C1QA_1	P02745	Anti-IFNA17	0.0288519	0.188486	0.90974
C1QA_1	P02745	Anti-IFNW1	0.0313	0.904879	0.992619
C1QA_1	P02745	Anti-IFNG	-0.0813042	0.413236	0.98786
C1QA_1	P02745	Anti-IFNAR1	0.0411694	0.673175	0.999053
C1QA_1	P02745	Anti-IFNL1	0.0916485	0.801223	0.999168
C1QA_1	P02745	Anti-IFNB1		1	1
C1QA_2	P02745	Anti-Na	0.0543384	0.35853	0.988256
C1QA_2	P02745	Anti-Nc	0.028	0.410324	0.998832
C1QA_2	P02745	Anti-RBD	-0.0259345	0.485004	0.793456
C1QA_2	P02745	Anti-S1	-0.108705	0.00247489	0.0967112
C1QA_2	P02745	Anti-S1S2	-0.112394	0.00349652	0.0992558
C1QA_2	P02745	Anti-IFNGR2	-0.234631	0.293295	0.992731
C1QA_2	P02745	Anti-IFNLR1	-0.0648838	0.350716	0.991493
C1QA_2	P02745	Anti-IFNA5	0.00351911	0.822052	0.995824
C1QA_2	P02745	Anti-IFNA6	-0.0411232	0.988176	0.999963
C1QA_2	P02745	Anti-IFNL3	-0.0644257	0.311571	0.997526
C1QA_2	P02745	Anti-IFNL2	-0.201128	0.407659	0.998976
C1QA_2	P02745	Anti-IFNA2	0.00351911	0.715766	0.989242
C1QA_2	P02745	Anti-IFNA7	-0.0411232	0.890951	0.947473
C1QA_2	P02745	Anti-IFNA4	-0.425163	0.195591	0.943446
C1QA_2	P02745	Anti-IFNA1	0.00351911	0.850786	0.970335
C1QA_2	P02745	Anti-IFNA10	-0.160411	0.353649	0.704847
C1QA_2	P02745	Anti-IFNA14	-0.0411232	0.869026	0.957625
C1QA_2	P02745	Anti-IFNA8	-0.0411232	0.623035	0.932694
C1QA_2	P02745	Anti-IFNA16	0.00351911	0.931812	0.999723
C1QA_2	P02745	Anti-IFNA21	0.00351911	0.609405	0.868167
C1QA_2	P02745	Anti-IFNAR2	0.0323485	0.997846	0.999359
C1QA_2	P02745	Anti-IFNA17	0.137209	0.018359	0.652812
C1QA_2	P02745	Anti-IFNW1	0.00140623	0.769333	0.992619
C1QA_2	P02745	Anti-IFNG	-0.00760273	0.733441	0.98786
C1QA_2	P02745	Anti-IFNAR1	-0.258708	0.0774187	0.999053
C1QA_2	P02745	Anti-IFNL1	0.0217755	0.99457	0.999168
C1QA_2	P02745	Anti-IFNB1		1	1
CALCA	P01258	Anti-Na	-0.00351804	0.455653	0.988256
CALCA	P01258	Anti-Nc	0.0371454	0.900896	0.998832
CALCA	P01258	Anti-RBD	-0.0787778	0.656652	0.853144
CALCA	P01258	Anti-S1	-0.112269	0.416943	0.719879
CALCA	P01258	Anti-S1S2	-0.100822	0.271757	0.638322
CALCA	P01258	Anti-IFNGR2	-0.123329	0.796345	0.992731
CALCA	P01258	Anti-IFNLR1	-0.243169	0.800401	0.991493
CALCA	P01258	Anti-IFNA5	-0.32362	0.933083	0.995824
CALCA	P01258	Anti-IFNA6	0.504842	0.356805	0.986618
CALCA	P01258	Anti-IFNL3	0.333628	0.48257	0.997526
CALCA	P01258	Anti-IFNL2	0.173909	0.574068	0.998976
CALCA	P01258	Anti-IFNA2	-0.329196	0.524756	0.989242
CALCA	P01258	Anti-IFNA7	-0.0754398	0.993897	0.999801
CALCA	P01258	Anti-IFNA4	0.0398405	0.9173	0.998815
CALCA	P01258	Anti-IFNA1	-0.32362	0.793349	0.970335
CALCA	P01258	Anti-IFNA10	-0.185536	0.400053	0.730951
CALCA	P01258	Anti-IFNA14	0.318881	0.497729	0.739508
CALCA	P01258	Anti-IFNA8	-0.185536	0.579041	0.926467
CALCA	P01258	Anti-IFNA16	-0.32362	0.706579	0.999723
CALCA	P01258	Anti-IFNA21	-0.0959979	0.949698	0.976333
CALCA	P01258	Anti-IFNAR2	-0.361169	0.518537	0.997344
CALCA	P01258	Anti-IFNA17	0.0350695	0.7105	0.999236
CALCA	P01258	Anti-IFNW1	-0.191601	0.863751	0.992619
CALCA	P01258	Anti-IFNG	-0.264096	0.479705	0.98786
CALCA	P01258	Anti-IFNAR1	0.429734	0.291153	0.999053
CALCA	P01258	Anti-IFNL1	-0.0750821	0.945589	0.999168
CALCA	P01258	Anti-IFNB1		1	1
CASP2	P42575	Anti-Na	-0.0011914	0.135252	0.988256
CASP2	P42575	Anti-Nc	-0.0201421	0.0462562	0.998832
CASP2	P42575	Anti-RBD	0.0239449	0.263104	0.675254
CASP2	P42575	Anti-S1	0.00907545	0.14671	0.513172
CASP2	P42575	Anti-S1S2	-0.0011914	0.320915	0.690783
CASP2	P42575	Anti-IFNGR2	0.0211474	0.873828	0.992731
CASP2	P42575	Anti-IFNLR1	0.144283	0.426864	0.991493
CASP2	P42575	Anti-IFNA5	-0.165878	0.318974	0.995824
CASP2	P42575	Anti-IFNA6	-0.0744337	0.563206	0.986618
CASP2	P42575	Anti-IFNL3	0.00832163	0.630113	0.997526
CASP2	P42575	Anti-IFNL2	0.00832163	0.921908	0.998976
CASP2	P42575	Anti-IFNA2	-0.0451272	0.180272	0.989242
CASP2	P42575	Anti-IFNA7	-0.124848	0.065374	0.557678
CASP2	P42575	Anti-IFNA4	-0.251129	0.0650976	0.853651
CASP2	P42575	Anti-IFNA1	-0.165878	0.0704183	0.830363
CASP2	P42575	Anti-IFNA10	-0.0375254	0.405255	0.730951
CASP2	P42575	Anti-IFNA14	-0.0555068	0.17461	0.537586
CASP2	P42575	Anti-IFNA8	-0.124848	0.209771	0.873473
CASP2	P42575	Anti-IFNA16	-0.332799	0.107902	0.999723
CASP2	P42575	Anti-IFNA21	0.0784106	0.62607	0.874999
CASP2	P42575	Anti-IFNAR2	-0.0109219	0.327107	0.997344
CASP2	P42575	Anti-IFNA17	0.0469859	0.288242	0.938513
CASP2	P42575	Anti-IFNW1	-0.0170825	0.594566	0.992619
CASP2	P42575	Anti-IFNG	0.0583574	0.392418	0.98786
CASP2	P42575	Anti-IFNAR1	-0.0841792	0.658783	0.999053
CASP2	P42575	Anti-IFNL1	0.00446876	0.918787	0.999168
CASP2	P42575	Anti-IFNB1		1	1
CCL1	P22362	Anti-Na	-0.0860746	0.374114	0.988256
CCL1	P22362	Anti-Nc	-0.100166	0.291732	0.998832
CCL1	P22362	Anti-RBD	0.0416879	0.205558	0.641668
CCL1	P22362	Anti-S1	0.0596135	0.126923	0.492833
CCL1	P22362	Anti-S1S2	0.0296896	0.28115	0.643353
CCL1	P22362	Anti-IFNGR2	-0.010273	0.801096	0.992731
CCL1	P22362	Anti-IFNLR1	0.472395	0.259803	0.991493
CCL1	P22362	Anti-IFNA5	-0.0526186	0.619565	0.995824
CCL1	P22362	Anti-IFNA6	-0.42808	0.238278	0.986618
CCL1	P22362	Anti-IFNL3	-0.10748	0.603847	0.997526
CCL1	P22362	Anti-IFNL2	-0.423933	0.127763	0.998976
CCL1	P22362	Anti-IFNA2	-0.109793	0.452966	0.989242
CCL1	P22362	Anti-IFNA7	-0.270753	0.366398	0.756963
CCL1	P22362	Anti-IFNA4	-0.0728117	0.800518	0.998815
CCL1	P22362	Anti-IFNA1	-0.0526186	0.567994	0.968735
CCL1	P22362	Anti-IFNA10	-0.0529012	0.491152	0.77635
CCL1	P22362	Anti-IFNA14	-0.114507	0.394653	0.657324
CCL1	P22362	Anti-IFNA8	0.0462241	0.572759	0.926467
CCL1	P22362	Anti-IFNA16	-0.801816	0.137477	0.999723
CCL1	P22362	Anti-IFNA21	-0.0377529	0.596393	0.860704
CCL1	P22362	Anti-IFNAR2	0.439256	0.434746	0.997344
CCL1	P22362	Anti-IFNA17	-0.0529248	0.7243	0.999236
CCL1	P22362	Anti-IFNW1	-0.0216022	0.816346	0.992619
CCL1	P22362	Anti-IFNG	-0.0285215	0.648461	0.98786
CCL1	P22362	Anti-IFNAR1	0.161524	0.803065	0.999053
CCL1	P22362	Anti-IFNL1	0.242306	0.103224	0.999168
CCL1	P22362	Anti-IFNB1		1	1
CCL11_1	P51671	Anti-Na	0.0946147	0.142257	0.988256
CCL11_1	P51671	Anti-Nc	0.103687	0.0929752	0.998832
CCL11_1	P51671	Anti-RBD	0.0310931	0.150339	0.570194
CCL11_1	P51671	Anti-S1	0.0560971	0.157606	0.513172
CCL11_1	P51671	Anti-S1S2	0.0656251	0.114736	0.494989
CCL11_1	P51671	Anti-IFNGR2	0.0200468	0.713582	0.992731
CCL11_1	P51671	Anti-IFNLR1	0.107043	0.438699	0.991493
CCL11_1	P51671	Anti-IFNA5	-0.0212327	0.578476	0.995824
CCL11_1	P51671	Anti-IFNA6	0.22858	0.493589	0.986618
CCL11_1	P51671	Anti-IFNL3	0.126747	0.241915	0.997526
CCL11_1	P51671	Anti-IFNL2	0.123421	0.417011	0.998976
CCL11_1	P51671	Anti-IFNA2	-0.0674627	0.648716	0.989242
CCL11_1	P51671	Anti-IFNA7	-0.352569	0.166985	0.685473
CCL11_1	P51671	Anti-IFNA4	0.553804	0.117495	0.881068
CCL11_1	P51671	Anti-IFNA1	-0.244581	0.88631	0.981029
CCL11_1	P51671	Anti-IFNA10	-0.352569	0.185632	0.611553
CCL11_1	P51671	Anti-IFNA14	-0.1587	0.345759	0.638634
CCL11_1	P51671	Anti-IFNA8	-0.132021	0.452556	0.897475
CCL11_1	P51671	Anti-IFNA16	1.20457	0.108882	0.999723
CCL11_1	P51671	Anti-IFNA21	-0.266351	0.152462	0.614686
CCL11_1	P51671	Anti-IFNAR2	0.0417438	0.0656389	0.997344
CCL11_1	P51671	Anti-IFNA17	0.021477	0.763329	0.999236
CCL11_1	P51671	Anti-IFNW1	0.011458	0.937054	0.996804
CCL11_1	P51671	Anti-IFNG	-0.170724	0.36033	0.98786
CCL11_1	P51671	Anti-IFNAR1	-0.23003	0.510611	0.999053
CCL11_1	P51671	Anti-IFNL1	-0.181655	0.928196	0.999168
CCL11_1	P51671	Anti-IFNB1		1	1
CCL11_2	P51671	Anti-Na	0.046808	0.126626	0.988256
CCL11_2	P51671	Anti-Nc	0.0494606	0.0972539	0.998832
CCL11_2	P51671	Anti-RBD	0.0488776	0.173586	0.607733
CCL11_2	P51671	Anti-S1	0.0445704	0.367638	0.676668
CCL11_2	P51671	Anti-S1S2	0.0608254	0.205414	0.599715
CCL11_2	P51671	Anti-IFNGR2	0.141766	0.218673	0.992731
CCL11_2	P51671	Anti-IFNLR1	0.305429	0.107925	0.991493
CCL11_2	P51671	Anti-IFNA5	0.0507066	0.519511	0.995824
CCL11_2	P51671	Anti-IFNA6	0.217168	0.489777	0.986618
CCL11_2	P51671	Anti-IFNL3	-0.031983	0.492392	0.997526
CCL11_2	P51671	Anti-IFNL2	-0.0964725	0.92437	0.998976
CCL11_2	P51671	Anti-IFNA2	0.0507066	0.421036	0.989242
CCL11_2	P51671	Anti-IFNA7	-0.434374	0.167939	0.685473
CCL11_2	P51671	Anti-IFNA4	0.311492	0.333948	0.973854
CCL11_2	P51671	Anti-IFNA1	-0.393452	0.810427	0.970335
CCL11_2	P51671	Anti-IFNA10	-0.320382	0.17795	0.611553
CCL11_2	P51671	Anti-IFNA14	-0.223288	0.26275	0.5975
CCL11_2	P51671	Anti-IFNA8	-0.208309	0.329455	0.897475
CCL11_2	P51671	Anti-IFNA16	1.31146	0.261115	0.999723
CCL11_2	P51671	Anti-IFNA21	-0.394999	0.126957	0.578078
CCL11_2	P51671	Anti-IFNAR2	0.0765875	0.0214523	0.997344
CCL11_2	P51671	Anti-IFNA17	0.058719	0.810498	0.999236
CCL11_2	P51671	Anti-IFNW1	-0.0653932	0.57021	0.992619
CCL11_2	P51671	Anti-IFNG	-0.0589701	0.508837	0.98786
CCL11_2	P51671	Anti-IFNAR1	-0.0611894	0.976089	0.999053
CCL11_2	P51671	Anti-IFNL1	0.0330087	0.35759	0.999168
CCL11_2	P51671	Anti-IFNB1		1	1
CCL13_1	Q99616	Anti-Na	-0.040683	0.486348	0.988256
CCL13_1	Q99616	Anti-Nc	-0.0424549	0.709366	0.998832
CCL13_1	Q99616	Anti-RBD	0.0903505	0.355199	0.75479
CCL13_1	Q99616	Anti-S1	0.0664536	0.164173	0.518013
CCL13_1	Q99616	Anti-S1S2	0.0920811	0.0858629	0.449674
CCL13_1	Q99616	Anti-IFNGR2	0.0350805	0.568398	0.992731
CCL13_1	Q99616	Anti-IFNLR1	0.387655	0.414357	0.991493
CCL13_1	Q99616	Anti-IFNA5	-0.158688	0.791182	0.995824
CCL13_1	Q99616	Anti-IFNA6	0.432586	0.257858	0.986618
CCL13_1	Q99616	Anti-IFNL3	0.323228	0.764777	0.997526
CCL13_1	Q99616	Anti-IFNL2	0.335098	0.665397	0.998976
CCL13_1	Q99616	Anti-IFNA2	-0.158688	0.762741	0.989242
CCL13_1	Q99616	Anti-IFNA7	-0.440494	0.146361	0.685473
CCL13_1	Q99616	Anti-IFNA4	1.22937	0.00657334	0.853651
CCL13_1	Q99616	Anti-IFNA1	-0.158688	0.855908	0.970335
CCL13_1	Q99616	Anti-IFNA10	-0.320314	0.2085	0.632853
CCL13_1	Q99616	Anti-IFNA14	-0.241	0.266636	0.600868
CCL13_1	Q99616	Anti-IFNA8	0.00744792	0.371633	0.897475
CCL13_1	Q99616	Anti-IFNA16	1.02378	0.0580242	0.999723
CCL13_1	Q99616	Anti-IFNA21	-0.121501	0.324997	0.727307
CCL13_1	Q99616	Anti-IFNAR2	-0.15438	0.884901	0.997344
CCL13_1	Q99616	Anti-IFNA17	0.0315891	0.921967	0.999236
CCL13_1	Q99616	Anti-IFNW1	-0.0028489	0.728829	0.992619
CCL13_1	Q99616	Anti-IFNG	-0.0746813	0.385846	0.98786
CCL13_1	Q99616	Anti-IFNAR1	0.0350805	0.400589	0.999053
CCL13_1	Q99616	Anti-IFNL1	0.029747	0.676573	0.999168
CCL13_1	Q99616	Anti-IFNB1		1	1
CCL13_2	Q99616	Anti-Na	0.0303879	0.843322	0.988256
CCL13_2	Q99616	Anti-Nc	0.0358518	0.742384	0.998832
CCL13_2	Q99616	Anti-RBD	0.0565872	0.408712	0.75479
CCL13_2	Q99616	Anti-S1	0.0754291	0.045844	0.336807
CCL13_2	Q99616	Anti-S1S2	0.137642	0.0174277	0.245925
CCL13_2	Q99616	Anti-IFNGR2	0.336629	0.292783	0.992731
CCL13_2	Q99616	Anti-IFNLR1	0.184928	0.732755	0.991493
CCL13_2	Q99616	Anti-IFNA5	-0.268243	0.828452	0.995824
CCL13_2	Q99616	Anti-IFNA6	0.166077	0.621015	0.986618
CCL13_2	Q99616	Anti-IFNL3	0.144197	0.712615	0.997526
CCL13_2	Q99616	Anti-IFNL2	0.144197	0.69199	0.998976
CCL13_2	Q99616	Anti-IFNA2	-0.268243	0.5697	0.989242
CCL13_2	Q99616	Anti-IFNA7	-0.353449	0.548798	0.832851
CCL13_2	Q99616	Anti-IFNA4	1.17084	0.00853436	0.853651
CCL13_2	Q99616	Anti-IFNA1	-0.268243	0.744601	0.968735
CCL13_2	Q99616	Anti-IFNA10	-0.108733	0.75007	0.905073
CCL13_2	Q99616	Anti-IFNA14	-0.11077	0.863953	0.957351
CCL13_2	Q99616	Anti-IFNA8	-0.132012	0.730654	0.935654
CCL13_2	Q99616	Anti-IFNA16	1.03777	0.0590653	0.999723
CCL13_2	Q99616	Anti-IFNA21	-0.327163	0.203782	0.650691
CCL13_2	Q99616	Anti-IFNAR2	0.139247	0.42571	0.997344
CCL13_2	Q99616	Anti-IFNA17	-0.0252401	0.814539	0.999236
CCL13_2	Q99616	Anti-IFNW1	0.0977764	0.977126	0.996804
CCL13_2	Q99616	Anti-IFNG	-0.24272	0.116204	0.98786
CCL13_2	Q99616	Anti-IFNAR1	0.339846	0.241714	0.999053
CCL13_2	Q99616	Anti-IFNL1	0.190639	0.393268	0.999168
CCL13_2	Q99616	Anti-IFNB1		1	1
CCL14	Q16627	Anti-Na	0.0476809	0.980883	0.996012
CCL14	Q16627	Anti-Nc	0.0354993	0.981215	0.998832
CCL14	Q16627	Anti-RBD	0.0565773	0.46488	0.783194
CCL14	Q16627	Anti-S1	0.0685073	0.465095	0.764045
CCL14	Q16627	Anti-S1S2	0.0031508	0.727214	0.892269
CCL14	Q16627	Anti-IFNGR2	0.0033906	0.605132	0.992731
CCL14	Q16627	Anti-IFNLR1	0.0757863	0.968031	0.991493
CCL14	Q16627	Anti-IFNA5	-0.817047	0.126466	0.995824
CCL14	Q16627	Anti-IFNA6	-1.08037	0.126108	0.986618
CCL14	Q16627	Anti-IFNL3	0.176949	0.694991	0.997526
CCL14	Q16627	Anti-IFNL2	0.176949	0.549089	0.998976
CCL14	Q16627	Anti-IFNA2	0.176949	0.79135	0.989242
CCL14	Q16627	Anti-IFNA7	-0.209494	0.99712	0.999814
CCL14	Q16627	Anti-IFNA4	-0.546007	0.486443	0.998815
CCL14	Q16627	Anti-IFNA1	-0.527454	0.899304	0.984583
CCL14	Q16627	Anti-IFNA10	-0.209494	0.930731	0.995392
CCL14	Q16627	Anti-IFNA14	-0.209494	0.81813	0.938172
CCL14	Q16627	Anti-IFNA8	-0.109252	0.854523	0.973097
CCL14	Q16627	Anti-IFNA16	-1.33938	0.173822	0.999723
CCL14	Q16627	Anti-IFNA21	-0.0153781	0.777265	0.930038
CCL14	Q16627	Anti-IFNAR2	-0.362038	0.354505	0.997344
CCL14	Q16627	Anti-IFNA17	-0.118423	0.247727	0.90974
CCL14	Q16627	Anti-IFNW1	0.0286347	0.440446	0.992619
CCL14	Q16627	Anti-IFNG	-0.216744	0.742705	0.98786
CCL14	Q16627	Anti-IFNAR1	-0.184971	0.974668	0.999053
CCL14	Q16627	Anti-IFNL1	-0.220958	0.496801	0.999168
CCL14	Q16627	Anti-IFNB1		1	1
CCL15	Q16663	Anti-Na	-0.109087	0.94451	0.988256
CCL15	Q16663	Anti-Nc	-0.127119	0.833175	0.998832
CCL15	Q16663	Anti-RBD	-0.136881	0.757781	0.901155
CCL15	Q16663	Anti-S1	-0.123586	0.246159	0.601561
CCL15	Q16663	Anti-S1S2	-0.0898729	0.574776	0.842039
CCL15	Q16663	Anti-IFNGR2	-1.21533	0.359982	0.992731
CCL15	Q16663	Anti-IFNLR1	-1.46934	0.240623	0.991493
CCL15	Q16663	Anti-IFNA5	0.689018	0.402984	0.995824
CCL15	Q16663	Anti-IFNA6	0.113346	0.573701	0.986618
CCL15	Q16663	Anti-IFNL3	0.228991	0.526955	0.997526
CCL15	Q16663	Anti-IFNL2	-1.44235	0.839379	0.998976
CCL15	Q16663	Anti-IFNA2	0.233718	0.302219	0.989242
CCL15	Q16663	Anti-IFNA7	0.215454	0.298567	0.750852
CCL15	Q16663	Anti-IFNA4	0.227398	0.546796	0.998815
CCL15	Q16663	Anti-IFNA1	0.23422	0.306268	0.961861
CCL15	Q16663	Anti-IFNA10	0.215454	0.224807	0.632853
CCL15	Q16663	Anti-IFNA14	0.339402	0.209711	0.554062
CCL15	Q16663	Anti-IFNA8	0.217925	0.192512	0.866
CCL15	Q16663	Anti-IFNA16	-0.475011	0.812449	0.999723
CCL15	Q16663	Anti-IFNA21	0.199159	0.542211	0.828817
CCL15	Q16663	Anti-IFNAR2	0.0608553	0.637556	0.997344
CCL15	Q16663	Anti-IFNA17	0.454218	0.626605	0.980689
CCL15	Q16663	Anti-IFNW1	-0.810016	0.163112	0.992619
CCL15	Q16663	Anti-IFNG	-0.307877	0.390849	0.98786
CCL15	Q16663	Anti-IFNAR1	-0.599542	0.458512	0.999053
CCL15	Q16663	Anti-IFNL1	-0.59722	0.973897	0.999168
CCL15	Q16663	Anti-IFNB1		1	1
CCL16	O15467	Anti-Na	-0.0477344	0.524548	0.988256
CCL16	O15467	Anti-Nc	-0.0944774	0.3324	0.998832
CCL16	O15467	Anti-RBD	0.10952	0.426265	0.76517
CCL16	O15467	Anti-S1	0.214053	0.179309	0.529586
CCL16	O15467	Anti-S1S2	0.252288	0.262926	0.635728
CCL16	O15467	Anti-IFNGR2	0.28326	0.538912	0.992731
CCL16	O15467	Anti-IFNLR1	-0.244075	0.0293903	0.991493
CCL16	O15467	Anti-IFNA5	0.631498	0.914848	0.995824
CCL16	O15467	Anti-IFNA6	0.773281	0.281657	0.986618
CCL16	O15467	Anti-IFNL3	-0.0234817	0.611937	0.997526
CCL16	O15467	Anti-IFNL2	0.524507	0.314477	0.998976
CCL16	O15467	Anti-IFNA2	0.63509	0.58307	0.989242
CCL16	O15467	Anti-IFNA7	0.382808	0.575379	0.832851
CCL16	O15467	Anti-IFNA4	1.22933	0.0790376	0.872363
CCL16	O15467	Anti-IFNA1	0.63509	0.607249	0.968735
CCL16	O15467	Anti-IFNA10	0.0911838	0.490756	0.77635
CCL16	O15467	Anti-IFNA14	0.622369	0.311953	0.619036
CCL16	O15467	Anti-IFNA8	0.383249	0.400981	0.897475
CCL16	O15467	Anti-IFNA16	0.908322	0.368396	0.999723
CCL16	O15467	Anti-IFNA21	0.130967	0.411946	0.760139
CCL16	O15467	Anti-IFNAR2	0.671519	0.29086	0.997344
CCL16	O15467	Anti-IFNA17	0.0425657	0.62802	0.980689
CCL16	O15467	Anti-IFNW1	0.107841	0.478245	0.992619
CCL16	O15467	Anti-IFNG	0.274816	0.372628	0.98786
CCL16	O15467	Anti-IFNAR1	-0.0404322	0.695665	0.999053
CCL16	O15467	Anti-IFNL1	0.406812	0.703091	0.999168
CCL16	O15467	Anti-IFNB1		1	1
CCL17_1	Q92583	Anti-Na	-0.068818	0.814807	0.988256
CCL17_1	Q92583	Anti-Nc	0.0099172	0.486837	0.998832
CCL17_1	Q92583	Anti-RBD	0.0354903	0.342207	0.749315
CCL17_1	Q92583	Anti-S1	-0.00694041	0.357406	0.670357
CCL17_1	Q92583	Anti-S1S2	-0.0446504	0.829522	0.939695
CCL17_1	Q92583	Anti-IFNGR2	0.492585	0.314502	0.992731
CCL17_1	Q92583	Anti-IFNLR1	0.341296	0.68061	0.991493
CCL17_1	Q92583	Anti-IFNA5	-0.137845	0.769735	0.995824
CCL17_1	Q92583	Anti-IFNA6	-0.102476	0.827373	0.986618
CCL17_1	Q92583	Anti-IFNL3	0.164568	0.676931	0.997526
CCL17_1	Q92583	Anti-IFNL2	0.107562	0.481047	0.998976
CCL17_1	Q92583	Anti-IFNA2	0.251451	0.236287	0.989242
CCL17_1	Q92583	Anti-IFNA7	0.0554506	0.466027	0.804545
CCL17_1	Q92583	Anti-IFNA4	0.578816	0.319986	0.973578
CCL17_1	Q92583	Anti-IFNA1	0.251451	0.188273	0.8941
CCL17_1	Q92583	Anti-IFNA10	0.112572	0.324441	0.686733
CCL17_1	Q92583	Anti-IFNA14	0.0554506	0.172528	0.535185
CCL17_1	Q92583	Anti-IFNA8	0.0878835	0.488327	0.903413
CCL17_1	Q92583	Anti-IFNA16	-0.453699	0.553565	0.999723
CCL17_1	Q92583	Anti-IFNA21	-0.0236016	0.726836	0.90277
CCL17_1	Q92583	Anti-IFNAR2	-0.215879	0.65758	0.997344
CCL17_1	Q92583	Anti-IFNA17	0.0546402	0.950157	0.999236
CCL17_1	Q92583	Anti-IFNW1	0.333192	0.518324	0.992619
CCL17_1	Q92583	Anti-IFNG	0.116709	0.693116	0.98786
CCL17_1	Q92583	Anti-IFNAR1	0.35403	0.667076	0.999053
CCL17_1	Q92583	Anti-IFNL1	0.470833	0.175888	0.999168
CCL17_1	Q92583	Anti-IFNB1		1	1
CCL17_2	Q92583	Anti-Na	-0.0239798	0.934889	0.988256
CCL17_2	Q92583	Anti-Nc	0.0132469	0.558672	0.998832
CCL17_2	Q92583	Anti-RBD	0.10045	0.357785	0.75479
CCL17_2	Q92583	Anti-S1	0.0737654	0.457389	0.755987
CCL17_2	Q92583	Anti-S1S2	0.0547805	0.950402	0.985829
CCL17_2	Q92583	Anti-IFNGR2	0.0908085	0.889072	0.992731
CCL17_2	Q92583	Anti-IFNLR1	-0.107492	0.818202	0.991493
CCL17_2	Q92583	Anti-IFNA5	-0.238983	0.820502	0.995824
CCL17_2	Q92583	Anti-IFNA6	0.00608102	0.953412	0.994525
CCL17_2	Q92583	Anti-IFNL3	-0.067506	0.806745	0.997526
CCL17_2	Q92583	Anti-IFNL2	-0.067506	0.783946	0.998976
CCL17_2	Q92583	Anti-IFNA2	-0.107492	0.552972	0.989242
CCL17_2	Q92583	Anti-IFNA7	0.00608102	0.545693	0.832851
CCL17_2	Q92583	Anti-IFNA4	0.635012	0.281155	0.963536
CCL17_2	Q92583	Anti-IFNA1	0.251492	0.228687	0.917478
CCL17_2	Q92583	Anti-IFNA10	0.133131	0.317104	0.685039
CCL17_2	Q92583	Anti-IFNA14	0.00608102	0.224471	0.56173
CCL17_2	Q92583	Anti-IFNA8	0.133131	0.388191	0.897475
CCL17_2	Q92583	Anti-IFNA16	-0.238983	0.812004	0.999723
CCL17_2	Q92583	Anti-IFNA21	0.0133429	0.61734	0.871319
CCL17_2	Q92583	Anti-IFNAR2	-0.338118	0.888202	0.997344
CCL17_2	Q92583	Anti-IFNA17	0.175335	0.823561	0.999236
CCL17_2	Q92583	Anti-IFNW1	0.0965849	0.753124	0.992619
CCL17_2	Q92583	Anti-IFNG	-0.0525401	0.565439	0.98786
CCL17_2	Q92583	Anti-IFNAR1	0.0460722	0.626855	0.999053
CCL17_2	Q92583	Anti-IFNL1	0.181675	0.607133	0.999168
CCL17_2	Q92583	Anti-IFNB1		1	1
CCL19	Q99731	Anti-Na	-0.303169	0.525315	0.988256
CCL19	Q99731	Anti-Nc	-0.284089	0.634529	0.998832
CCL19	Q99731	Anti-RBD	-0.282343	0.17283	0.607733
CCL19	Q99731	Anti-S1	-0.295685	0.881606	0.950862
CCL19	Q99731	Anti-S1S2	-0.362929	0.625528	0.868219
CCL19	Q99731	Anti-IFNGR2	-0.0423599	0.305667	0.992731
CCL19	Q99731	Anti-IFNLR1	0.0036955	0.281469	0.991493
CCL19	Q99731	Anti-IFNA5	-0.966784	0.580232	0.995824
CCL19	Q99731	Anti-IFNA6	-0.721473	0.778208	0.986618
CCL19	Q99731	Anti-IFNL3	-0.997426	0.105523	0.997526
CCL19	Q99731	Anti-IFNL2	-0.630048	0.792135	0.998976
CCL19	Q99731	Anti-IFNA2	-0.646448	0.636138	0.989242
CCL19	Q99731	Anti-IFNA7	-0.722563	0.825821	0.936667
CCL19	Q99731	Anti-IFNA4	0.206699	0.725673	0.998815
CCL19	Q99731	Anti-IFNA1	-0.971248	0.580064	0.968735
CCL19	Q99731	Anti-IFNA10	-0.256068	0.360411	0.704847
CCL19	Q99731	Anti-IFNA14	-0.722563	0.972506	0.999946
CCL19	Q99731	Anti-IFNA8	-0.722563	0.667255	0.935654
CCL19	Q99731	Anti-IFNA16	-0.47517	0.934764	0.999723
CCL19	Q99731	Anti-IFNA21	-0.219474	0.402167	0.756861
CCL19	Q99731	Anti-IFNAR2	-0.902114	0.092757	0.997344
CCL19	Q99731	Anti-IFNA17	0.56066	0.0873881	0.887863
CCL19	Q99731	Anti-IFNW1	-0.511045	0.40776	0.992619
CCL19	Q99731	Anti-IFNG	-0.404031	0.152951	0.98786
CCL19	Q99731	Anti-IFNAR1	0.24757	0.533687	0.999053
CCL19	Q99731	Anti-IFNL1	0.142511	0.543805	0.999168
CCL19	Q99731	Anti-IFNB1		1	1
CCL2	P13500	Anti-Na	0.054443	0.184346	0.988256
CCL2	P13500	Anti-Nc	-0.015165	0.532145	0.998832
CCL2	P13500	Anti-RBD	0.0487173	0.115031	0.547648
CCL2	P13500	Anti-S1	0.064949	0.0416896	0.336807
CCL2	P13500	Anti-S1S2	0.0801873	0.0184858	0.253805
CCL2	P13500	Anti-IFNGR2	0.170942	0.803866	0.992731
CCL2	P13500	Anti-IFNLR1	0.0743927	0.429309	0.991493
CCL2	P13500	Anti-IFNA5	0.300594	0.265773	0.995824
CCL2	P13500	Anti-IFNA6	0.528292	0.132787	0.986618
CCL2	P13500	Anti-IFNL3	0.0759647	0.992746	0.998643
CCL2	P13500	Anti-IFNL2	0.0531151	0.839854	0.998976
CCL2	P13500	Anti-IFNA2	-0.105318	0.893359	0.989242
CCL2	P13500	Anti-IFNA7	0.0873776	0.464299	0.804545
CCL2	P13500	Anti-IFNA4	0.614469	0.0825737	0.873905
CCL2	P13500	Anti-IFNA1	-0.105318	0.582778	0.968735
CCL2	P13500	Anti-IFNA10	0.206037	0.301516	0.68247
CCL2	P13500	Anti-IFNA14	0.151322	0.255277	0.586792
CCL2	P13500	Anti-IFNA8	0.0962355	0.375812	0.897475
CCL2	P13500	Anti-IFNA16	0.754803	0.133884	0.999723
CCL2	P13500	Anti-IFNA21	0.187196	0.521324	0.822462
CCL2	P13500	Anti-IFNAR2	0.242015	0.263594	0.997344
CCL2	P13500	Anti-IFNA17	0.0324483	0.355274	0.96513
CCL2	P13500	Anti-IFNW1	0.0610564	0.760977	0.992619
CCL2	P13500	Anti-IFNG	0.0297422	0.906792	0.98786
CCL2	P13500	Anti-IFNAR1	0.170942	0.265356	0.999053
CCL2	P13500	Anti-IFNL1	0.103851	0.469534	0.999168
CCL2	P13500	Anti-IFNB1		1	1
CCL21_1	O00585	Anti-Na	0.0158796	0.671258	0.988256
CCL21_1	O00585	Anti-Nc	-0.0305514	0.911726	0.998832
CCL21_1	O00585	Anti-RBD	-0.0339953	0.576971	0.832674
CCL21_1	O00585	Anti-S1	-0.0439357	0.53964	0.806337
CCL21_1	O00585	Anti-S1S2	-0.0428465	0.396079	0.731935
CCL21_1	O00585	Anti-IFNGR2	-0.120337	0.37699	0.992731
CCL21_1	O00585	Anti-IFNLR1	-0.0813546	0.838688	0.991493
CCL21_1	O00585	Anti-IFNA5	-0.310341	0.166092	0.995824
CCL21_1	O00585	Anti-IFNA6	-0.267234	0.279113	0.986618
CCL21_1	O00585	Anti-IFNL3	-0.175957	0.251516	0.997526
CCL21_1	O00585	Anti-IFNL2	0.0686624	0.629879	0.998976
CCL21_1	O00585	Anti-IFNA2	-0.315022	0.0456217	0.989242
CCL21_1	O00585	Anti-IFNA7	-0.241624	0.0618236	0.557678
CCL21_1	O00585	Anti-IFNA4	-0.32763	0.201061	0.943446
CCL21_1	O00585	Anti-IFNA1	-0.310341	0.0679999	0.830363
CCL21_1	O00585	Anti-IFNA10	-0.243816	0.0450014	0.44068
CCL21_1	O00585	Anti-IFNA14	-0.123393	0.143748	0.513892
CCL21_1	O00585	Anti-IFNA8	-0.241624	0.0769763	0.866
CCL21_1	O00585	Anti-IFNA16	-0.57592	0.130442	0.999723
CCL21_1	O00585	Anti-IFNA21	-0.165736	0.110371	0.568569
CCL21_1	O00585	Anti-IFNAR2	-0.300217	0.0186856	0.997344
CCL21_1	O00585	Anti-IFNA17	0.143889	0.189078	0.90974
CCL21_1	O00585	Anti-IFNW1	0.0153652	0.590007	0.992619
CCL21_1	O00585	Anti-IFNG	-0.122383	0.198188	0.98786
CCL21_1	O00585	Anti-IFNAR1	-0.0925093	0.813572	0.999053
CCL21_1	O00585	Anti-IFNL1	-0.0222768	0.493349	0.999168
CCL21_1	O00585	Anti-IFNB1		1	1
CCL21_2	O00585	Anti-Na	-0.0233398	0.770756	0.988256
CCL21_2	O00585	Anti-Nc	-0.0751916	0.800603	0.998832
CCL21_2	O00585	Anti-RBD	-0.0667506	0.773166	0.907086
CCL21_2	O00585	Anti-S1	-0.0455271	0.861011	0.945233
CCL21_2	O00585	Anti-S1S2	-0.0906928	0.760763	0.908481
CCL21_2	O00585	Anti-IFNGR2	-0.188391	0.658872	0.992731
CCL21_2	O00585	Anti-IFNLR1	0.145887	0.836218	0.991493
CCL21_2	O00585	Anti-IFNA5	-0.646074	0.0647305	0.995824
CCL21_2	O00585	Anti-IFNA6	-0.967037	0.0413538	0.986618
CCL21_2	O00585	Anti-IFNL3	-0.524584	0.0410102	0.997526
CCL21_2	O00585	Anti-IFNL2	-0.0144022	0.469181	0.998976
CCL21_2	O00585	Anti-IFNA2	-0.584747	0.209466	0.989242
CCL21_2	O00585	Anti-IFNA7	-0.437193	0.158784	0.685473
CCL21_2	O00585	Anti-IFNA4	-0.431127	0.330333	0.973578
CCL21_2	O00585	Anti-IFNA1	-0.584747	0.177254	0.892831
CCL21_2	O00585	Anti-IFNA10	-0.296152	0.212405	0.632853
CCL21_2	O00585	Anti-IFNA14	-0.437193	0.10049	0.499606
CCL21_2	O00585	Anti-IFNA8	-0.296639	0.15825	0.866
CCL21_2	O00585	Anti-IFNA16	-1.29047	0.0956258	0.999723
CCL21_2	O00585	Anti-IFNA21	-0.305578	0.192957	0.650691
CCL21_2	O00585	Anti-IFNAR2	-0.443954	0.0581353	0.997344
CCL21_2	O00585	Anti-IFNA17	0.0845128	0.362501	0.967069
CCL21_2	O00585	Anti-IFNW1	-0.0204101	0.681852	0.992619
CCL21_2	O00585	Anti-IFNG	-0.155225	0.746689	0.98786
CCL21_2	O00585	Anti-IFNAR1	-0.188391	0.926778	0.999053
CCL21_2	O00585	Anti-IFNL1	-0.0796562	0.610927	0.999168
CCL21_2	O00585	Anti-IFNB1		1	1
CCL22_1	O00626	Anti-Na	-0.0104955	0.63034	0.988256
CCL22_1	O00626	Anti-Nc	0.00988559	0.297882	0.998832
CCL22_1	O00626	Anti-RBD	0.0230299	0.243506	0.659479
CCL22_1	O00626	Anti-S1	-0.00110733	0.491892	0.780879
CCL22_1	O00626	Anti-S1S2	-0.0134756	0.606211	0.857336
CCL22_1	O00626	Anti-IFNGR2	-0.0591825	0.742264	0.992731
CCL22_1	O00626	Anti-IFNLR1	0.0914871	0.818493	0.991493
CCL22_1	O00626	Anti-IFNA5	-0.0678108	0.920757	0.995824
CCL22_1	O00626	Anti-IFNA6	0.149905	0.694023	0.986618
CCL22_1	O00626	Anti-IFNL3	-5.46069e-05	0.743228	0.997526
CCL22_1	O00626	Anti-IFNL2	-0.379004	0.679102	0.998976
CCL22_1	O00626	Anti-IFNA2	0.219794	0.742564	0.989242
CCL22_1	O00626	Anti-IFNA7	0.149905	0.682307	0.892568
CCL22_1	O00626	Anti-IFNA4	0.189813	0.60804	0.998815
CCL22_1	O00626	Anti-IFNA1	0.367566	0.526848	0.968735
CCL22_1	O00626	Anti-IFNA10	0.274158	0.397701	0.730951
CCL22_1	O00626	Anti-IFNA14	0.149905	0.327674	0.632176
CCL22_1	O00626	Anti-IFNA8	0.0561458	0.686323	0.935654
CCL22_1	O00626	Anti-IFNA16	-0.0678108	0.863545	0.999723
CCL22_1	O00626	Anti-IFNA21	0.180402	0.425234	0.766965
CCL22_1	O00626	Anti-IFNAR2	-0.0345137	0.728041	0.997344
CCL22_1	O00626	Anti-IFNA17	0.0696712	0.959139	0.999236
CCL22_1	O00626	Anti-IFNW1	0.098759	0.836637	0.992619
CCL22_1	O00626	Anti-IFNG	0.0788154	0.47411	0.98786
CCL22_1	O00626	Anti-IFNAR1	-0.0848429	0.635432	0.999053
CCL22_1	O00626	Anti-IFNL1	0.105718	0.919356	0.999168
CCL22_1	O00626	Anti-IFNB1		1	1
CCL22_2	O00626	Anti-Na	-0.00956576	0.368373	0.988256
CCL22_2	O00626	Anti-Nc	0.133049	0.306932	0.998832
CCL22_2	O00626	Anti-RBD	-0.0467549	0.723422	0.889827
CCL22_2	O00626	Anti-S1	-0.0775419	0.580436	0.826917
CCL22_2	O00626	Anti-S1S2	0.0525498	0.272841	0.638322
CCL22_2	O00626	Anti-IFNGR2	-0.344754	0.125748	0.992731
CCL22_2	O00626	Anti-IFNLR1	0.28509	0.618743	0.991493
CCL22_2	O00626	Anti-IFNA5	-0.0597861	0.884463	0.995824
CCL22_2	O00626	Anti-IFNA6	-1.62406	0.534165	0.986618
CCL22_2	O00626	Anti-IFNL3	0.211196	0.509214	0.997526
CCL22_2	O00626	Anti-IFNL2	-0.949156	0.174267	0.998976
CCL22_2	O00626	Anti-IFNA2	-0.0597861	0.388361	0.989242
CCL22_2	O00626	Anti-IFNA7	-0.14086	0.953718	0.990775
CCL22_2	O00626	Anti-IFNA4	-1.14761	0.734247	0.998815
CCL22_2	O00626	Anti-IFNA1	-0.0597861	0.988884	0.996732
CCL22_2	O00626	Anti-IFNA10	-0.0489043	0.803264	0.940226
CCL22_2	O00626	Anti-IFNA14	0.0537778	0.714777	0.877161
CCL22_2	O00626	Anti-IFNA8	-0.0489043	0.708226	0.935654
CCL22_2	O00626	Anti-IFNA16	-3.1841	0.311554	0.999723
CCL22_2	O00626	Anti-IFNA21	-0.0337951	0.609327	0.868167
CCL22_2	O00626	Anti-IFNAR2	0.461758	0.624045	0.997344
CCL22_2	O00626	Anti-IFNA17	0.370653	0.0778564	0.887863
CCL22_2	O00626	Anti-IFNW1	0.173939	0.790831	0.992619
CCL22_2	O00626	Anti-IFNG	-0.28971	0.176415	0.98786
CCL22_2	O00626	Anti-IFNAR1	-0.809247	0.0424202	0.999053
CCL22_2	O00626	Anti-IFNL1	-0.0674438	0.51701	0.999168
CCL22_2	O00626	Anti-IFNB1		1	1
CCL23_1	P55773	Anti-Na	0.0682074	0.0791526	0.988256
CCL23_1	P55773	Anti-Nc	0.0288993	0.115452	0.998832
CCL23_1	P55773	Anti-RBD	0.0172049	0.49122	0.793456
CCL23_1	P55773	Anti-S1	0.0401451	0.238387	0.59315
CCL23_1	P55773	Anti-S1S2	0.0352264	0.500416	0.793479
CCL23_1	P55773	Anti-IFNGR2	-0.199873	0.165367	0.992731
CCL23_1	P55773	Anti-IFNLR1	0.123574	0.642837	0.991493
CCL23_1	P55773	Anti-IFNA5	-0.108157	0.647089	0.995824
CCL23_1	P55773	Anti-IFNA6	-0.170912	0.561629	0.986618
CCL23_1	P55773	Anti-IFNL3	-0.304313	0.0621005	0.997526
CCL23_1	P55773	Anti-IFNL2	-0.159944	0.31514	0.998976
CCL23_1	P55773	Anti-IFNA2	0.00792436	0.93995	0.989242
CCL23_1	P55773	Anti-IFNA7	0.0919716	0.0541477	0.557678
CCL23_1	P55773	Anti-IFNA4	0.0665012	0.807257	0.998815
CCL23_1	P55773	Anti-IFNA1	0.00792436	0.666489	0.968735
CCL23_1	P55773	Anti-IFNA10	-0.0071192	0.16337	0.611553
CCL23_1	P55773	Anti-IFNA14	0.0919716	0.28434	0.613191
CCL23_1	P55773	Anti-IFNA8	0.0919716	0.0628302	0.866
CCL23_1	P55773	Anti-IFNA16	-0.108157	0.796858	0.999723
CCL23_1	P55773	Anti-IFNA21	0.00792436	0.196486	0.650691
CCL23_1	P55773	Anti-IFNAR2	-0.0491656	0.460145	0.997344
CCL23_1	P55773	Anti-IFNA17	0.00594112	0.770922	0.999236
CCL23_1	P55773	Anti-IFNW1	-0.0146641	0.808924	0.992619
CCL23_1	P55773	Anti-IFNG	-0.154765	0.153237	0.98786
CCL23_1	P55773	Anti-IFNAR1	-0.199873	0.163119	0.999053
CCL23_1	P55773	Anti-IFNL1	-0.137122	0.618762	0.999168
CCL23_1	P55773	Anti-IFNB1		1	1
CCL23_2	P55773	Anti-Na	-0.0929426	0.319391	0.988256
CCL23_2	P55773	Anti-Nc	-0.144396	0.293736	0.998832
CCL23_2	P55773	Anti-RBD	-0.114689	0.312783	0.718975
CCL23_2	P55773	Anti-S1	-0.104509	0.560559	0.820779
CCL23_2	P55773	Anti-S1S2	-0.219876	0.277248	0.638322
CCL23_2	P55773	Anti-IFNGR2	-0.120919	0.639975	0.992731
CCL23_2	P55773	Anti-IFNLR1	-0.06829	0.376638	0.991493
CCL23_2	P55773	Anti-IFNA5	-1.55606	0.0568365	0.995824
CCL23_2	P55773	Anti-IFNA6	-5.28253	0.0337241	0.986618
CCL23_2	P55773	Anti-IFNL3	-0.06829	0.40146	0.997526
CCL23_2	P55773	Anti-IFNL2	0.515391	0.962926	0.998976
CCL23_2	P55773	Anti-IFNA2	-0.157597	0.111736	0.989242
CCL23_2	P55773	Anti-IFNA7	-0.848673	0.0827868	0.563006
CCL23_2	P55773	Anti-IFNA4	-4.75795	0.0478522	0.853651
CCL23_2	P55773	Anti-IFNA1	-1.55606	0.0386379	0.82223
CCL23_2	P55773	Anti-IFNA10	0.189827	0.24968	0.660694
CCL23_2	P55773	Anti-IFNA14	-0.848673	0.0138043	0.346332
CCL23_2	P55773	Anti-IFNA8	-0.412762	0.178563	0.866
CCL23_2	P55773	Anti-IFNA16	-9.0142	0.478111	0.999723
CCL23_2	P55773	Anti-IFNA21	0.0578981	0.303867	0.69989
CCL23_2	P55773	Anti-IFNAR2	-0.351817	0.0490738	0.997344
CCL23_2	P55773	Anti-IFNA17	0.304512	0.238885	0.90974
CCL23_2	P55773	Anti-IFNW1	0.532095	0.0342159	0.992619
CCL23_2	P55773	Anti-IFNG	-0.192893	0.616873	0.98786
CCL23_2	P55773	Anti-IFNAR1	-0.185069	0.811456	0.999053
CCL23_2	P55773	Anti-IFNL1	-0.120919	0.372054	0.999168
CCL23_2	P55773	Anti-IFNB1		1	1
CCL24_1	O00175	Anti-Na	0.096845	0.563396	0.988256
CCL24_1	O00175	Anti-Nc	0.110233	0.369741	0.998832
CCL24_1	O00175	Anti-RBD	-0.228815	0.838373	0.938092
CCL24_1	O00175	Anti-S1	-0.104864	0.315006	0.637542
CCL24_1	O00175	Anti-S1S2	-0.155937	0.441012	0.760693
CCL24_1	O00175	Anti-IFNGR2	0.0477325	0.956019	0.992731
CCL24_1	O00175	Anti-IFNLR1	-0.097052	0.789618	0.991493
CCL24_1	O00175	Anti-IFNA5	0.0998704	0.524954	0.995824
CCL24_1	O00175	Anti-IFNA6	0.529173	0.459812	0.986618
CCL24_1	O00175	Anti-IFNL3	0.0863877	0.642676	0.997526
CCL24_1	O00175	Anti-IFNL2	0.833863	0.129484	0.998976
CCL24_1	O00175	Anti-IFNA2	0.0998704	0.331014	0.989242
CCL24_1	O00175	Anti-IFNA7	0.694008	0.367445	0.756963
CCL24_1	O00175	Anti-IFNA4	0.486449	0.500375	0.998815
CCL24_1	O00175	Anti-IFNA1	1.2872	0.0829879	0.830363
CCL24_1	O00175	Anti-IFNA10	0.198907	0.608489	0.815286
CCL24_1	O00175	Anti-IFNA14	0.597784	0.362206	0.641977
CCL24_1	O00175	Anti-IFNA8	0.450954	0.275173	0.897475
CCL24_1	O00175	Anti-IFNA16	1.47961	0.155352	0.999723
CCL24_1	O00175	Anti-IFNA21	0.469308	0.11862	0.574
CCL24_1	O00175	Anti-IFNAR2	-0.0612679	0.745706	0.997344
CCL24_1	O00175	Anti-IFNA17	0.0821788	0.544223	0.974809
CCL24_1	O00175	Anti-IFNW1	0.354989	0.131482	0.992619
CCL24_1	O00175	Anti-IFNG	-0.224271	0.619813	0.98786
CCL24_1	O00175	Anti-IFNAR1	0.540005	0.0927009	0.999053
CCL24_1	O00175	Anti-IFNL1	0.351881	0.340186	0.999168
CCL24_1	O00175	Anti-IFNB1		1	1
CCL24_2	O00175	Anti-Na	0.182165	0.282481	0.988256
CCL24_2	O00175	Anti-Nc	0.287903	0.110259	0.998832
CCL24_2	O00175	Anti-RBD	-0.0376547	0.787547	0.913411
CCL24_2	O00175	Anti-S1	-0.0533494	0.208108	0.568382
CCL24_2	O00175	Anti-S1S2	-0.0579994	0.546606	0.818552
CCL24_2	O00175	Anti-IFNGR2	0.472918	0.369976	0.992731
CCL24_2	O00175	Anti-IFNLR1	-0.343169	0.694776	0.991493
CCL24_2	O00175	Anti-IFNA5	0.155777	0.413711	0.995824
CCL24_2	O00175	Anti-IFNA6	0.975843	0.196815	0.986618
CCL24_2	O00175	Anti-IFNL3	0.186204	0.622336	0.997526
CCL24_2	O00175	Anti-IFNL2	0.421916	0.443452	0.998976
CCL24_2	O00175	Anti-IFNA2	0.732309	0.0784791	0.989242
CCL24_2	O00175	Anti-IFNA7	0.789517	0.144214	0.685473
CCL24_2	O00175	Anti-IFNA4	-0.300801	0.890132	0.998815
CCL24_2	O00175	Anti-IFNA1	1.42913	0.0502561	0.830363
CCL24_2	O00175	Anti-IFNA10	0.224602	0.344044	0.701905
CCL24_2	O00175	Anti-IFNA14	0.404648	0.473149	0.717932
CCL24_2	O00175	Anti-IFNA8	0.224602	0.186719	0.866
CCL24_2	O00175	Anti-IFNA16	1.79543	0.127737	0.999723
CCL24_2	O00175	Anti-IFNA21	0.399462	0.0495207	0.549286
CCL24_2	O00175	Anti-IFNAR2	-0.57634	0.515184	0.997344
CCL24_2	O00175	Anti-IFNA17	0.160865	0.306789	0.939429
CCL24_2	O00175	Anti-IFNW1	0.554444	0.137033	0.992619
CCL24_2	O00175	Anti-IFNG	0.059713	0.927695	0.98786
CCL24_2	O00175	Anti-IFNAR1	0.547696	0.052566	0.999053
CCL24_2	O00175	Anti-IFNL1	0.535466	0.374597	0.999168
CCL24_2	O00175	Anti-IFNB1		1	1
CCL25	O15444	Anti-Na	0.206914	0.0297728	0.988256
CCL25	O15444	Anti-Nc	0.190258	0.0501023	0.998832
CCL25	O15444	Anti-RBD	0.172967	0.00634608	0.136325
CCL25	O15444	Anti-S1	0.123604	0.00716278	0.158204
CCL25	O15444	Anti-S1S2	0.0316929	0.0986644	0.45983
CCL25	O15444	Anti-IFNGR2	0.0350299	0.463361	0.992731
CCL25	O15444	Anti-IFNLR1	0.154978	0.635501	0.991493
CCL25	O15444	Anti-IFNA5	0.111513	0.796039	0.995824
CCL25	O15444	Anti-IFNA6	0.467015	0.332513	0.986618
CCL25	O15444	Anti-IFNL3	0.533986	0.136691	0.997526
CCL25	O15444	Anti-IFNL2	0.533986	0.229629	0.998976
CCL25	O15444	Anti-IFNA2	-0.159199	0.929843	0.989242
CCL25	O15444	Anti-IFNA7	-0.082629	0.840698	0.940967
CCL25	O15444	Anti-IFNA4	-0.0456292	0.972328	0.998815
CCL25	O15444	Anti-IFNA1	0.111513	0.736105	0.968735
CCL25	O15444	Anti-IFNA10	-0.0981613	0.883756	0.974662
CCL25	O15444	Anti-IFNA14	-0.082629	0.575929	0.798414
CCL25	O15444	Anti-IFNA8	-0.160476	0.862964	0.97636
CCL25	O15444	Anti-IFNA16	0.816912	0.224863	0.999723
CCL25	O15444	Anti-IFNA21	-0.117422	0.96962	0.979259
CCL25	O15444	Anti-IFNAR2	0.0229472	0.654378	0.997344
CCL25	O15444	Anti-IFNA17	0.161204	0.325385	0.939429
CCL25	O15444	Anti-IFNW1	0.0345484	0.479888	0.992619
CCL25	O15444	Anti-IFNG	0.0379579	0.775948	0.98786
CCL25	O15444	Anti-IFNAR1	0.328095	0.204942	0.999053
CCL25	O15444	Anti-IFNL1	-0.172151	0.814312	0.999168
CCL25	O15444	Anti-IFNB1		1	1
CCL26	Q9Y258	Anti-Na	0.183134	0.193021	0.988256
CCL26	Q9Y258	Anti-Nc	0.230491	0.14309	0.998832
CCL26	Q9Y258	Anti-RBD	0.0283353	0.995502	0.996676
CCL26	Q9Y258	Anti-S1	-0.107582	0.519991	0.797885
CCL26	Q9Y258	Anti-S1S2	-0.0302074	0.392039	0.731935
CCL26	Q9Y258	Anti-IFNGR2	0.261028	0.201243	0.992731
CCL26	Q9Y258	Anti-IFNLR1	0.464454	0.451355	0.991493
CCL26	Q9Y258	Anti-IFNA5	0.381905	0.991765	0.995824
CCL26	Q9Y258	Anti-IFNA6	0.526447	0.372508	0.986618
CCL26	Q9Y258	Anti-IFNL3	0.194099	0.402446	0.997526
CCL26	Q9Y258	Anti-IFNL2	0.0315289	0.629028	0.998976
CCL26	Q9Y258	Anti-IFNA2	-0.0323978	0.87347	0.989242
CCL26	Q9Y258	Anti-IFNA7	0.125386	0.884104	0.947473
CCL26	Q9Y258	Anti-IFNA4	0.238476	0.682393	0.998815
CCL26	Q9Y258	Anti-IFNA1	0.0210703	0.964354	0.990571
CCL26	Q9Y258	Anti-IFNA10	0.125386	0.71701	0.881089
CCL26	Q9Y258	Anti-IFNA14	0.125386	0.981675	0.999946
CCL26	Q9Y258	Anti-IFNA8	-0.00514743	0.759089	0.935654
CCL26	Q9Y258	Anti-IFNA16	0.381905	0.647744	0.999723
CCL26	Q9Y258	Anti-IFNA21	-0.0323978	0.815049	0.940837
CCL26	Q9Y258	Anti-IFNAR2	0.17527	0.600722	0.997344
CCL26	Q9Y258	Anti-IFNA17	0.229645	0.32639	0.939429
CCL26	Q9Y258	Anti-IFNW1	0.111548	0.470775	0.992619
CCL26	Q9Y258	Anti-IFNG	0.0337241	0.205675	0.98786
CCL26	Q9Y258	Anti-IFNAR1	0.573727	0.0642793	0.999053
CCL26	Q9Y258	Anti-IFNL1	-0.0825954	0.529129	0.999168
CCL26	Q9Y258	Anti-IFNB1		1	1
CCL27	Q9Y4X3	Anti-Na	0.0720432	0.195102	0.988256
CCL27	Q9Y4X3	Anti-Nc	-0.0021956	0.924221	0.998832
CCL27	Q9Y4X3	Anti-RBD	0.241669	0.0224883	0.266507
CCL27	Q9Y4X3	Anti-S1	0.169946	0.0430989	0.336807
CCL27	Q9Y4X3	Anti-S1S2	0.152894	0.0693617	0.391508
CCL27	Q9Y4X3	Anti-IFNGR2	-0.280038	0.0257222	0.992731
CCL27	Q9Y4X3	Anti-IFNLR1	-0.41434	0.67853	0.991493
CCL27	Q9Y4X3	Anti-IFNA5	0.588705	0.115847	0.995824
CCL27	Q9Y4X3	Anti-IFNA6	0.571939	0.240211	0.986618
CCL27	Q9Y4X3	Anti-IFNL3	0.124833	0.292122	0.997526
CCL27	Q9Y4X3	Anti-IFNL2	0.858235	0.26613	0.998976
CCL27	Q9Y4X3	Anti-IFNA2	0.596665	0.010743	0.989242
CCL27	Q9Y4X3	Anti-IFNA7	0.581948	0.0324895	0.533356
CCL27	Q9Y4X3	Anti-IFNA4	0.41239	0.369753	0.991935
CCL27	Q9Y4X3	Anti-IFNA1	0.59371	0.0320279	0.809445
CCL27	Q9Y4X3	Anti-IFNA10	0.581948	0.0509508	0.44068
CCL27	Q9Y4X3	Anti-IFNA14	0.581948	0.0182656	0.346332
CCL27	Q9Y4X3	Anti-IFNA8	0.456172	0.112199	0.866
CCL27	Q9Y4X3	Anti-IFNA16	0.557627	0.41564	0.999723
CCL27	Q9Y4X3	Anti-IFNA21	0.342139	0.168751	0.638849
CCL27	Q9Y4X3	Anti-IFNAR2	0.448656	0.227619	0.997344
CCL27	Q9Y4X3	Anti-IFNA17	0.160394	0.25852	0.912307
CCL27	Q9Y4X3	Anti-IFNW1	0.0910662	0.367592	0.992619
CCL27	Q9Y4X3	Anti-IFNG	0.134195	0.77259	0.98786
CCL27	Q9Y4X3	Anti-IFNAR1	-0.434213	0.00966803	0.999053
CCL27	Q9Y4X3	Anti-IFNL1	0.0291725	0.117345	0.999168
CCL27	Q9Y4X3	Anti-IFNB1		1	1
CCL28_1	Q9NRJ3	Anti-Na	-0.0398555	0.12607	0.988256
CCL28_1	Q9NRJ3	Anti-Nc	-0.0308706	0.329883	0.998832
CCL28_1	Q9NRJ3	Anti-RBD	0.0212246	0.729884	0.8913
CCL28_1	Q9NRJ3	Anti-S1	-0.0037889	0.557601	0.820779
CCL28_1	Q9NRJ3	Anti-S1S2	-0.00796952	0.809318	0.934395
CCL28_1	Q9NRJ3	Anti-IFNGR2	0.0440526	0.70579	0.992731
CCL28_1	Q9NRJ3	Anti-IFNLR1	0.269803	0.923196	0.991493
CCL28_1	Q9NRJ3	Anti-IFNA5	0.151857	0.379012	0.995824
CCL28_1	Q9NRJ3	Anti-IFNA6	0.355437	0.365055	0.986618
CCL28_1	Q9NRJ3	Anti-IFNL3	0.274285	0.101299	0.997526
CCL28_1	Q9NRJ3	Anti-IFNL2	0.362274	0.0988744	0.998976
CCL28_1	Q9NRJ3	Anti-IFNA2	0.0963933	0.636454	0.989242
CCL28_1	Q9NRJ3	Anti-IFNA7	0.0428561	0.806592	0.936667
CCL28_1	Q9NRJ3	Anti-IFNA4	0.0186519	0.993175	0.998815
CCL28_1	Q9NRJ3	Anti-IFNA1	0.0963933	0.574403	0.968735
CCL28_1	Q9NRJ3	Anti-IFNA10	0.123377	0.467744	0.77635
CCL28_1	Q9NRJ3	Anti-IFNA14	-0.0382529	0.82636	0.940993
CCL28_1	Q9NRJ3	Anti-IFNA8	0.0428561	0.670558	0.935654
CCL28_1	Q9NRJ3	Anti-IFNA16	-0.00947191	0.952953	0.999723
CCL28_1	Q9NRJ3	Anti-IFNA21	-0.00947191	0.610109	0.868167
CCL28_1	Q9NRJ3	Anti-IFNAR2	0.125404	0.929061	0.997344
CCL28_1	Q9NRJ3	Anti-IFNA17	-0.0709046	0.993838	0.999236
CCL28_1	Q9NRJ3	Anti-IFNW1	0.127449	0.785601	0.992619
CCL28_1	Q9NRJ3	Anti-IFNG	0.173349	0.641724	0.98786
CCL28_1	Q9NRJ3	Anti-IFNAR1	-0.0408619	0.389281	0.999053
CCL28_1	Q9NRJ3	Anti-IFNL1	0.281338	0.479355	0.999168
CCL28_1	Q9NRJ3	Anti-IFNB1		1	1
CCL28_2	Q9NRJ3	Anti-Na	-0.0847649	0.512961	0.988256
CCL28_2	Q9NRJ3	Anti-Nc	-0.107011	0.599234	0.998832
CCL28_2	Q9NRJ3	Anti-RBD	-0.147657	0.37056	0.75479
CCL28_2	Q9NRJ3	Anti-S1	-0.182278	0.300766	0.619044
CCL28_2	Q9NRJ3	Anti-S1S2	-0.17136	0.565046	0.834429
CCL28_2	Q9NRJ3	Anti-IFNGR2	0.687992	0.508543	0.992731
CCL28_2	Q9NRJ3	Anti-IFNLR1	-0.478995	0.999531	0.999531
CCL28_2	Q9NRJ3	Anti-IFNA5	-0.111764	0.833318	0.995824
CCL28_2	Q9NRJ3	Anti-IFNA6	0.373621	0.611623	0.986618
CCL28_2	Q9NRJ3	Anti-IFNL3	0.560779	0.227875	0.997526
CCL28_2	Q9NRJ3	Anti-IFNL2	0.558824	0.331361	0.998976
CCL28_2	Q9NRJ3	Anti-IFNA2	-0.111764	0.930101	0.989242
CCL28_2	Q9NRJ3	Anti-IFNA7	-0.331569	0.429491	0.79022
CCL28_2	Q9NRJ3	Anti-IFNA4	-0.0581357	0.900509	0.998815
CCL28_2	Q9NRJ3	Anti-IFNA1	-0.111764	0.839308	0.970335
CCL28_2	Q9NRJ3	Anti-IFNA10	-0.0981496	0.782211	0.926254
CCL28_2	Q9NRJ3	Anti-IFNA14	-0.399517	0.247452	0.579288
CCL28_2	Q9NRJ3	Anti-IFNA8	-0.337462	0.319078	0.897475
CCL28_2	Q9NRJ3	Anti-IFNA16	-0.111764	0.885387	0.999723
CCL28_2	Q9NRJ3	Anti-IFNA21	-0.556943	0.0593908	0.549286
CCL28_2	Q9NRJ3	Anti-IFNAR2	0.205087	0.959907	0.997344
CCL28_2	Q9NRJ3	Anti-IFNA17	-0.0248522	0.539204	0.974809
CCL28_2	Q9NRJ3	Anti-IFNW1	0.166424	0.539274	0.992619
CCL28_2	Q9NRJ3	Anti-IFNG	0.281481	0.561461	0.98786
CCL28_2	Q9NRJ3	Anti-IFNAR1	-0.0872641	0.491531	0.999053
CCL28_2	Q9NRJ3	Anti-IFNL1	0.519668	0.504068	0.999168
CCL28_2	Q9NRJ3	Anti-IFNB1		1	1
CCL3_1	P10147	Anti-Na	-0.00121864	0.871106	0.988256
CCL3_1	P10147	Anti-Nc	-0.00532891	0.880787	0.998832
CCL3_1	P10147	Anti-RBD	0.101304	0.11532	0.547648
CCL3_1	P10147	Anti-S1	0.0784789	0.274551	0.614414
CCL3_1	P10147	Anti-S1S2	0.0680114	0.365058	0.727302
CCL3_1	P10147	Anti-IFNGR2	-0.080075	0.888794	0.992731
CCL3_1	P10147	Anti-IFNLR1	-0.0679999	0.637905	0.991493
CCL3_1	P10147	Anti-IFNA5	-0.0505212	0.82145	0.995824
CCL3_1	P10147	Anti-IFNA6	0.207273	0.667786	0.986618
CCL3_1	P10147	Anti-IFNL3	-0.0983239	0.33078	0.997526
CCL3_1	P10147	Anti-IFNL2	-0.0679999	0.419601	0.998976
CCL3_1	P10147	Anti-IFNA2	-0.0505212	0.892662	0.989242
CCL3_1	P10147	Anti-IFNA7	0.0270664	0.769686	0.93061
CCL3_1	P10147	Anti-IFNA4	0.395375	0.335481	0.973854
CCL3_1	P10147	Anti-IFNA1	-0.0505212	0.941333	0.990571
CCL3_1	P10147	Anti-IFNA10	0.0270664	0.980723	0.999368
CCL3_1	P10147	Anti-IFNA14	-0.061613	0.993478	0.999946
CCL3_1	P10147	Anti-IFNA8	0.0270664	0.934417	0.9885
CCL3_1	P10147	Anti-IFNA16	-0.0887857	0.770912	0.999723
CCL3_1	P10147	Anti-IFNA21	-0.0505212	0.809048	0.938516
CCL3_1	P10147	Anti-IFNAR2	-0.105588	0.300261	0.997344
CCL3_1	P10147	Anti-IFNA17	-0.0209328	0.525873	0.974809
CCL3_1	P10147	Anti-IFNW1	-0.0850992	0.610869	0.992619
CCL3_1	P10147	Anti-IFNG	-0.103332	0.342431	0.98786
CCL3_1	P10147	Anti-IFNAR1	-0.192667	0.457591	0.999053
CCL3_1	P10147	Anti-IFNL1	-0.1045	0.960938	0.999168
CCL3_1	P10147	Anti-IFNB1		1	1
CCL3_2	P10147	Anti-Na	0.109603	0.396718	0.988256
CCL3_2	P10147	Anti-Nc	0.0924893	0.705116	0.998832
CCL3_2	P10147	Anti-RBD	0.174197	0.00335095	0.090657
CCL3_2	P10147	Anti-S1	0.168683	0.0216457	0.255721
CCL3_2	P10147	Anti-S1S2	0.169602	0.0614281	0.37597
CCL3_2	P10147	Anti-IFNGR2	-0.186342	0.949743	0.992731
CCL3_2	P10147	Anti-IFNLR1	0.0838894	0.869223	0.991493
CCL3_2	P10147	Anti-IFNA5	-0.116798	0.970935	0.995824
CCL3_2	P10147	Anti-IFNA6	0.072385	0.872343	0.986618
CCL3_2	P10147	Anti-IFNL3	-0.159382	0.110056	0.997526
CCL3_2	P10147	Anti-IFNL2	-0.12945	0.183169	0.998976
CCL3_2	P10147	Anti-IFNA2	0.0861986	0.737058	0.989242
CCL3_2	P10147	Anti-IFNA7	0.0802253	0.828386	0.937239
CCL3_2	P10147	Anti-IFNA4	0.223377	0.588945	0.998815
CCL3_2	P10147	Anti-IFNA1	0.0353626	0.935989	0.990571
CCL3_2	P10147	Anti-IFNA10	0.0802253	0.597582	0.810337
CCL3_2	P10147	Anti-IFNA14	-0.040475	0.953232	0.999946
CCL3_2	P10147	Anti-IFNA8	0.0802253	0.910217	0.983905
CCL3_2	P10147	Anti-IFNA16	-0.116798	0.831687	0.999723
CCL3_2	P10147	Anti-IFNA21	-0.0329515	0.912092	0.96553
CCL3_2	P10147	Anti-IFNAR2	-0.144832	0.633488	0.997344
CCL3_2	P10147	Anti-IFNA17	-0.175228	0.47591	0.974809
CCL3_2	P10147	Anti-IFNW1	-0.114345	0.83208	0.992619
CCL3_2	P10147	Anti-IFNG	0.024933	0.975868	0.98786
CCL3_2	P10147	Anti-IFNAR1	-0.2403	0.400517	0.999053
CCL3_2	P10147	Anti-IFNL1	0.0186399	0.430295	0.999168
CCL3_2	P10147	Anti-IFNB1		1	1
CCL4_1	P13236	Anti-Na	0.0593266	0.429738	0.988256
CCL4_1	P13236	Anti-Nc	0.068545	0.250483	0.998832
CCL4_1	P13236	Anti-RBD	0.0578496	0.113511	0.547648
CCL4_1	P13236	Anti-S1	0.0461315	0.283486	0.616353
CCL4_1	P13236	Anti-S1S2	0.0115162	0.489551	0.784517
CCL4_1	P13236	Anti-IFNGR2	0.0770635	0.410261	0.992731
CCL4_1	P13236	Anti-IFNLR1	0.0337787	0.681568	0.991493
CCL4_1	P13236	Anti-IFNA5	0.420457	0.119975	0.995824
CCL4_1	P13236	Anti-IFNA6	0.630325	0.0837294	0.986618
CCL4_1	P13236	Anti-IFNL3	-0.0615877	0.739146	0.997526
CCL4_1	P13236	Anti-IFNL2	-0.148393	0.908968	0.998976
CCL4_1	P13236	Anti-IFNA2	0.359516	0.177832	0.989242
CCL4_1	P13236	Anti-IFNA7	0.240996	0.273309	0.730742
CCL4_1	P13236	Anti-IFNA4	0.817762	0.0319994	0.853651
CCL4_1	P13236	Anti-IFNA1	0.116239	0.377726	0.961861
CCL4_1	P13236	Anti-IFNA10	0.124297	0.5201	0.781264
CCL4_1	P13236	Anti-IFNA14	0.0336867	0.499313	0.739508
CCL4_1	P13236	Anti-IFNA8	0.163864	0.48342	0.903413
CCL4_1	P13236	Anti-IFNA16	0.843571	0.108224	0.999723
CCL4_1	P13236	Anti-IFNA21	0.116239	0.528324	0.825811
CCL4_1	P13236	Anti-IFNAR2	-0.0998925	0.773717	0.997344
CCL4_1	P13236	Anti-IFNA17	0.128077	0.279891	0.935426
CCL4_1	P13236	Anti-IFNW1	-0.0660881	0.525697	0.992619
CCL4_1	P13236	Anti-IFNG	-0.0685257	0.954091	0.98786
CCL4_1	P13236	Anti-IFNAR1	-0.0774402	0.805881	0.999053
CCL4_1	P13236	Anti-IFNL1	-0.0754464	0.568743	0.999168
CCL4_1	P13236	Anti-IFNB1		1	1
CCL4_2	P13236	Anti-Na	-0.0457247	0.81874	0.988256
CCL4_2	P13236	Anti-Nc	0.0386532	0.823446	0.998832
CCL4_2	P13236	Anti-RBD	0.140893	0.146653	0.570194
CCL4_2	P13236	Anti-S1	0.11716	0.246308	0.601561
CCL4_2	P13236	Anti-S1S2	0.10477	0.588124	0.843975
CCL4_2	P13236	Anti-IFNGR2	0.476134	0.103776	0.992731
CCL4_2	P13236	Anti-IFNLR1	0.664366	0.220786	0.991493
CCL4_2	P13236	Anti-IFNA5	0.575943	0.0791354	0.995824
CCL4_2	P13236	Anti-IFNA6	0.692364	0.104417	0.986618
CCL4_2	P13236	Anti-IFNL3	0.498378	0.072203	0.997526
CCL4_2	P13236	Anti-IFNL2	-0.151568	0.579522	0.998976
CCL4_2	P13236	Anti-IFNA2	0.579871	0.0413119	0.989242
CCL4_2	P13236	Anti-IFNA7	0.519349	0.0819867	0.563006
CCL4_2	P13236	Anti-IFNA4	0.858687	0.0513432	0.853651
CCL4_2	P13236	Anti-IFNA1	0.460942	0.171153	0.892831
CCL4_2	P13236	Anti-IFNA10	0.27478	0.31209	0.685039
CCL4_2	P13236	Anti-IFNA14	0.35093	0.133273	0.500552
CCL4_2	P13236	Anti-IFNA8	0.27478	0.282127	0.897475
CCL4_2	P13236	Anti-IFNA16	0.574844	0.32534	0.999723
CCL4_2	P13236	Anti-IFNA21	0.460942	0.520856	0.822462
CCL4_2	P13236	Anti-IFNAR2	0.291486	0.152763	0.997344
CCL4_2	P13236	Anti-IFNA17	0.110439	0.367307	0.967069
CCL4_2	P13236	Anti-IFNW1	0.243863	0.0739166	0.992619
CCL4_2	P13236	Anti-IFNG	0.117309	0.229072	0.98786
CCL4_2	P13236	Anti-IFNAR1	0.138296	0.36216	0.999053
CCL4_2	P13236	Anti-IFNL1	0.167883	0.348096	0.999168
CCL4_2	P13236	Anti-IFNB1		1	1
CCL5	P13501	Anti-Na	0.140273	0.103068	0.988256
CCL5	P13501	Anti-Nc	0.125051	0.155542	0.998832
CCL5	P13501	Anti-RBD	0.0283987	0.718353	0.886187
CCL5	P13501	Anti-S1	0.0244583	0.899898	0.961815
CCL5	P13501	Anti-S1S2	-0.00658866	0.848171	0.939695
CCL5	P13501	Anti-IFNGR2	-0.130928	0.365452	0.992731
CCL5	P13501	Anti-IFNLR1	-0.222152	0.474256	0.991493
CCL5	P13501	Anti-IFNA5	-0.0955492	0.91938	0.995824
CCL5	P13501	Anti-IFNA6	-0.182861	0.775057	0.986618
CCL5	P13501	Anti-IFNL3	0.105917	0.435048	0.997526
CCL5	P13501	Anti-IFNL2	0.330066	0.863741	0.998976
CCL5	P13501	Anti-IFNA2	0.126662	0.229203	0.989242
CCL5	P13501	Anti-IFNA7	0.00864304	0.733711	0.922587
CCL5	P13501	Anti-IFNA4	0.467614	0.27445	0.958164
CCL5	P13501	Anti-IFNA1	0.116434	0.27998	0.940177
CCL5	P13501	Anti-IFNA10	0.281811	0.290928	0.678941
CCL5	P13501	Anti-IFNA14	0.0216074	0.431886	0.689931
CCL5	P13501	Anti-IFNA8	0.00864304	0.468169	0.903387
CCL5	P13501	Anti-IFNA16	-0.0955492	0.940448	0.999723
CCL5	P13501	Anti-IFNA21	0.0393208	0.615078	0.871319
CCL5	P13501	Anti-IFNAR2	0.0216074	0.950498	0.997344
CCL5	P13501	Anti-IFNA17	-0.190913	0.127532	0.90974
CCL5	P13501	Anti-IFNW1	-0.0680513	0.398149	0.992619
CCL5	P13501	Anti-IFNG	-0.25253	0.11472	0.98786
CCL5	P13501	Anti-IFNAR1	-0.486276	0.0787024	0.999053
CCL5	P13501	Anti-IFNL1	-0.281341	0.156387	0.999168
CCL5	P13501	Anti-IFNB1		1	1
CCL7_1	P80098	Anti-Na	0.0557767	0.220884	0.988256
CCL7_1	P80098	Anti-Nc	0.00135327	0.17293	0.998832
CCL7_1	P80098	Anti-RBD	0.137867	0.376136	0.75479
CCL7_1	P80098	Anti-S1	0.131311	0.425054	0.72212
CCL7_1	P80098	Anti-S1S2	0.135042	0.519558	0.807243
CCL7_1	P80098	Anti-IFNGR2	-0.117135	0.859778	0.992731
CCL7_1	P80098	Anti-IFNLR1	-0.218289	0.549926	0.991493
CCL7_1	P80098	Anti-IFNA5	0.0896528	0.748509	0.995824
CCL7_1	P80098	Anti-IFNA6	-0.162151	0.663349	0.986618
CCL7_1	P80098	Anti-IFNL3	-0.131106	0.424413	0.997526
CCL7_1	P80098	Anti-IFNL2	-0.214699	0.443512	0.998976
CCL7_1	P80098	Anti-IFNA2	-0.209305	0.428743	0.989242
CCL7_1	P80098	Anti-IFNA7	-0.0798987	0.595931	0.838596
CCL7_1	P80098	Anti-IFNA4	0.574471	0.285662	0.963536
CCL7_1	P80098	Anti-IFNA1	-0.196411	0.566718	0.968735
CCL7_1	P80098	Anti-IFNA10	-0.0798987	0.293042	0.67975
CCL7_1	P80098	Anti-IFNA14	-0.0798987	0.736043	0.890261
CCL7_1	P80098	Anti-IFNA8	0.0675912	0.94155	0.9885
CCL7_1	P80098	Anti-IFNA16	0.348301	0.665288	0.999723
CCL7_1	P80098	Anti-IFNA21	-0.196411	0.283252	0.69643
CCL7_1	P80098	Anti-IFNAR2	-0.0120488	0.727415	0.997344
CCL7_1	P80098	Anti-IFNA17	0.0964326	0.38308	0.973023
CCL7_1	P80098	Anti-IFNW1	0.0234259	0.638839	0.992619
CCL7_1	P80098	Anti-IFNG	-0.200743	0.0934169	0.98786
CCL7_1	P80098	Anti-IFNAR1	0.044266	0.672226	0.999053
CCL7_1	P80098	Anti-IFNL1	0.194069	0.135183	0.999168
CCL7_1	P80098	Anti-IFNB1		1	1
CCL7_2	P80098	Anti-Na	0.0595798	0.707894	0.988256
CCL7_2	P80098	Anti-Nc	0.0531864	0.739809	0.998832
CCL7_2	P80098	Anti-RBD	0.147767	0.18262	0.617605
CCL7_2	P80098	Anti-S1	0.131203	0.507649	0.782796
CCL7_2	P80098	Anti-S1S2	0.150281	0.467774	0.76753
CCL7_2	P80098	Anti-IFNGR2	-0.0742392	0.961443	0.992731
CCL7_2	P80098	Anti-IFNLR1	-0.189571	0.328061	0.991493
CCL7_2	P80098	Anti-IFNA5	-0.0768536	0.869102	0.995824
CCL7_2	P80098	Anti-IFNA6	0.228119	0.738303	0.986618
CCL7_2	P80098	Anti-IFNL3	-0.0199659	0.274801	0.997526
CCL7_2	P80098	Anti-IFNL2	-0.0199659	0.515052	0.998976
CCL7_2	P80098	Anti-IFNA2	-0.189571	0.646795	0.989242
CCL7_2	P80098	Anti-IFNA7	-0.164023	0.98683	0.998624
CCL7_2	P80098	Anti-IFNA4	0.572972	0.313202	0.973578
CCL7_2	P80098	Anti-IFNA1	-0.0768536	0.862496	0.970335
CCL7_2	P80098	Anti-IFNA10	-0.164023	0.5542	0.787966
CCL7_2	P80098	Anti-IFNA14	0.211123	0.583395	0.80449
CCL7_2	P80098	Anti-IFNA8	0.054122	0.763175	0.935654
CCL7_2	P80098	Anti-IFNA16	0.767084	0.332215	0.999723
CCL7_2	P80098	Anti-IFNA21	-0.0768536	0.955573	0.976333
CCL7_2	P80098	Anti-IFNAR2	-0.133607	0.968636	0.997344
CCL7_2	P80098	Anti-IFNA17	-0.00105963	0.854429	0.999236
CCL7_2	P80098	Anti-IFNW1	-0.160599	0.0875122	0.992619
CCL7_2	P80098	Anti-IFNG	-0.166422	0.173798	0.98786
CCL7_2	P80098	Anti-IFNAR1	0.0118718	0.66243	0.999053
CCL7_2	P80098	Anti-IFNL1	-0.10638	0.780419	0.999168
CCL7_2	P80098	Anti-IFNB1		1	1
CCL8	P80075	Anti-Na	0.0204768	0.612075	0.988256
CCL8	P80075	Anti-Nc	-0.03425	0.899298	0.998832
CCL8	P80075	Anti-RBD	-0.000969997	0.27881	0.675254
CCL8	P80075	Anti-S1	-0.0479215	0.41471	0.719627
CCL8	P80075	Anti-S1S2	-0.000969997	0.897226	0.967655
CCL8	P80075	Anti-IFNGR2	-0.118299	0.514461	0.992731
CCL8	P80075	Anti-IFNLR1	-0.409686	0.152132	0.991493
CCL8	P80075	Anti-IFNA5	0.608014	0.278823	0.995824
CCL8	P80075	Anti-IFNA6	0.122606	0.695825	0.986618
CCL8	P80075	Anti-IFNL3	-0.409686	0.328028	0.997526
CCL8	P80075	Anti-IFNL2	-0.301513	0.532549	0.998976
CCL8	P80075	Anti-IFNA2	0.0159528	0.405044	0.989242
CCL8	P80075	Anti-IFNA7	-0.0574758	0.815239	0.936667
CCL8	P80075	Anti-IFNA4	0.273332	0.443527	0.991935
CCL8	P80075	Anti-IFNA1	0.0159528	0.426391	0.968027
CCL8	P80075	Anti-IFNA10	0.0645914	0.661259	0.844571
CCL8	P80075	Anti-IFNA14	0.0354317	0.515436	0.754587
CCL8	P80075	Anti-IFNA8	-0.0574758	0.835486	0.960242
CCL8	P80075	Anti-IFNA16	0.608014	0.24876	0.999723
CCL8	P80075	Anti-IFNA21	0.0159528	0.546562	0.828817
CCL8	P80075	Anti-IFNAR2	0.0101177	0.538733	0.997344
CCL8	P80075	Anti-IFNA17	0.0863135	0.166971	0.90974
CCL8	P80075	Anti-IFNW1	-0.288976	0.479572	0.992619
CCL8	P80075	Anti-IFNG	-0.186997	0.496972	0.98786
CCL8	P80075	Anti-IFNAR1	-0.598238	0.131258	0.999053
CCL8	P80075	Anti-IFNL1	0.0271497	0.944028	0.999168
CCL8	P80075	Anti-IFNB1		1	1
CCN2	P29279	Anti-Na	0.0362072	0.491876	0.988256
CCN2	P29279	Anti-Nc	0.0198715	0.515063	0.998832
CCN2	P29279	Anti-RBD	-0.0270722	0.406623	0.75479
CCN2	P29279	Anti-S1	-0.0672012	0.742737	0.911377
CCN2	P29279	Anti-S1S2	-0.0630049	0.78459	0.914156
CCN2	P29279	Anti-IFNGR2	0.281969	0.149839	0.992731
CCN2	P29279	Anti-IFNLR1	0.409783	0.121986	0.991493
CCN2	P29279	Anti-IFNA5	0.16319	0.583023	0.995824
CCN2	P29279	Anti-IFNA6	0.125829	0.685343	0.986618
CCN2	P29279	Anti-IFNL3	0.409783	0.118492	0.997526
CCN2	P29279	Anti-IFNL2	0.415672	0.389109	0.998976
CCN2	P29279	Anti-IFNA2	0.16319	0.496204	0.989242
CCN2	P29279	Anti-IFNA7	0.102377	0.715374	0.920025
CCN2	P29279	Anti-IFNA4	0.311326	0.294122	0.973578
CCN2	P29279	Anti-IFNA1	0.16319	0.683689	0.968735
CCN2	P29279	Anti-IFNA10	0.193741	0.28671	0.678941
CCN2	P29279	Anti-IFNA14	0.102377	0.704178	0.872494
CCN2	P29279	Anti-IFNA8	0.102377	0.735146	0.935654
CCN2	P29279	Anti-IFNA16	0.0384068	0.941553	0.999723
CCN2	P29279	Anti-IFNA21	0.220976	0.181791	0.650691
CCN2	P29279	Anti-IFNAR2	0.208293	0.337289	0.997344
CCN2	P29279	Anti-IFNA17	-0.0828683	0.320445	0.939429
CCN2	P29279	Anti-IFNW1	0.0598786	0.303689	0.992619
CCN2	P29279	Anti-IFNG	-0.0428987	0.843853	0.98786
CCN2	P29279	Anti-IFNAR1	0.181292	0.691827	0.999053
CCN2	P29279	Anti-IFNL1	0.0269017	0.49662	0.999168
CCN2	P29279	Anti-IFNB1		1	1
CD160	O95971	Anti-Na	-0.0782773	0.567226	0.988256
CD160	O95971	Anti-Nc	-0.0793256	0.38545	0.998832
CD160	O95971	Anti-RBD	0.0323385	0.545438	0.822822
CD160	O95971	Anti-S1	0.00913465	0.336127	0.656837
CD160	O95971	Anti-S1S2	-0.0693869	0.733995	0.892269
CD160	O95971	Anti-IFNGR2	-0.121393	0.678874	0.992731
CD160	O95971	Anti-IFNLR1	0.171807	0.916196	0.991493
CD160	O95971	Anti-IFNA5	0.0537283	0.586397	0.995824
CD160	O95971	Anti-IFNA6	-0.212499	0.443252	0.986618
CD160	O95971	Anti-IFNL3	-0.215783	0.632618	0.997526
CD160	O95971	Anti-IFNL2	-0.215783	0.50368	0.998976
CD160	O95971	Anti-IFNA2	-0.0111761	0.410819	0.989242
CD160	O95971	Anti-IFNA7	-0.248026	0.067345	0.557678
CD160	O95971	Anti-IFNA4	-0.204416	0.459991	0.991935
CD160	O95971	Anti-IFNA1	-0.0111761	0.246047	0.937383
CD160	O95971	Anti-IFNA10	-0.0432473	0.0945603	0.569958
CD160	O95971	Anti-IFNA14	-0.204284	0.0518199	0.44106
CD160	O95971	Anti-IFNA8	-0.0345432	0.1522	0.866
CD160	O95971	Anti-IFNA16	-0.480598	0.249611	0.999723
CD160	O95971	Anti-IFNA21	-0.0929635	0.0786236	0.549286
CD160	O95971	Anti-IFNAR2	0.0276115	0.895131	0.997344
CD160	O95971	Anti-IFNA17	0.156538	0.108028	0.90974
CD160	O95971	Anti-IFNW1	-0.113258	0.44299	0.992619
CD160	O95971	Anti-IFNG	-0.075506	0.355373	0.98786
CD160	O95971	Anti-IFNAR1	-0.181711	0.14513	0.999053
CD160	O95971	Anti-IFNL1	-0.146034	0.622023	0.999168
CD160	O95971	Anti-IFNB1		1	1
CD200R1_1	Q8TD46	Anti-Na	-0.0763718	0.0699585	0.988256
CD200R1_1	Q8TD46	Anti-Nc	-0.0761417	0.0363253	0.998832
CD200R1_1	Q8TD46	Anti-RBD	-0.139907	0.00158943	0.0722021
CD200R1_1	Q8TD46	Anti-S1	-0.133305	0.000187109	0.0237628
CD200R1_1	Q8TD46	Anti-S1S2	-0.127117	0.00351694	0.0992558
CD200R1_1	Q8TD46	Anti-IFNGR2	0.0829785	0.716113	0.992731
CD200R1_1	Q8TD46	Anti-IFNLR1	-0.0235124	0.816005	0.991493
CD200R1_1	Q8TD46	Anti-IFNA5	-0.672771	0.0501362	0.995824
CD200R1_1	Q8TD46	Anti-IFNA6	-0.282764	0.276297	0.986618
CD200R1_1	Q8TD46	Anti-IFNL3	-0.0235124	0.936938	0.997526
CD200R1_1	Q8TD46	Anti-IFNL2	-0.0857866	0.720963	0.998976
CD200R1_1	Q8TD46	Anti-IFNA2	-0.102951	0.149402	0.989242
CD200R1_1	Q8TD46	Anti-IFNA7	-0.0432828	0.159454	0.685473
CD200R1_1	Q8TD46	Anti-IFNA4	0.037574	0.903208	0.998815
CD200R1_1	Q8TD46	Anti-IFNA1	-0.102951	0.11928	0.830363
CD200R1_1	Q8TD46	Anti-IFNA10	-0.195166	0.0497456	0.44068
CD200R1_1	Q8TD46	Anti-IFNA14	-0.0150256	0.220986	0.559504
CD200R1_1	Q8TD46	Anti-IFNA8	-0.0636851	0.0869048	0.866
CD200R1_1	Q8TD46	Anti-IFNA16	0.107852	0.788242	0.999723
CD200R1_1	Q8TD46	Anti-IFNA21	0.0169946	0.195418	0.650691
CD200R1_1	Q8TD46	Anti-IFNAR2	0.0865212	0.874259	0.997344
CD200R1_1	Q8TD46	Anti-IFNA17	0.104861	0.184102	0.90974
CD200R1_1	Q8TD46	Anti-IFNW1	0.0357317	0.804389	0.992619
CD200R1_1	Q8TD46	Anti-IFNG	-0.0224494	0.67109	0.98786
CD200R1_1	Q8TD46	Anti-IFNAR1	0.0898742	0.790714	0.999053
CD200R1_1	Q8TD46	Anti-IFNL1	0.0829785	0.634936	0.999168
CD200R1_1	Q8TD46	Anti-IFNB1		1	1
CD200R1_2	Q8TD46	Anti-Na	0.0939262	0.642951	0.988256
CD200R1_2	Q8TD46	Anti-Nc	0.0929556	0.271866	0.998832
CD200R1_2	Q8TD46	Anti-RBD	-0.108718	0.0128709	0.233771
CD200R1_2	Q8TD46	Anti-S1	-0.070335	0.0215534	0.255721
CD200R1_2	Q8TD46	Anti-S1S2	-0.0430436	0.0428412	0.324837
CD200R1_2	Q8TD46	Anti-IFNGR2	0.202564	0.783223	0.992731
CD200R1_2	Q8TD46	Anti-IFNLR1	-0.0821704	0.733046	0.991493
CD200R1_2	Q8TD46	Anti-IFNA5	-0.00643427	0.36179	0.995824
CD200R1_2	Q8TD46	Anti-IFNA6	0.343906	0.398686	0.986618
CD200R1_2	Q8TD46	Anti-IFNL3	-0.146775	0.572989	0.997526
CD200R1_2	Q8TD46	Anti-IFNL2	-0.138075	0.95126	0.998976
CD200R1_2	Q8TD46	Anti-IFNA2	-0.0908698	0.976945	0.99274
CD200R1_2	Q8TD46	Anti-IFNA7	0.279705	0.760374	0.93061
CD200R1_2	Q8TD46	Anti-IFNA4	0.454814	0.283556	0.963536
CD200R1_2	Q8TD46	Anti-IFNA1	-0.00643427	0.965834	0.990571
CD200R1_2	Q8TD46	Anti-IFNA10	-0.115484	0.50863	0.781264
CD200R1_2	Q8TD46	Anti-IFNA14	0.279705	0.538697	0.777525
CD200R1_2	Q8TD46	Anti-IFNA8	0.219603	0.785154	0.935654
CD200R1_2	Q8TD46	Anti-IFNA16	0.691126	0.254227	0.999723
CD200R1_2	Q8TD46	Anti-IFNA21	0.155435	0.788989	0.935786
CD200R1_2	Q8TD46	Anti-IFNAR2	-0.191469	0.441155	0.997344
CD200R1_2	Q8TD46	Anti-IFNA17	0.35418	0.0474982	0.825218
CD200R1_2	Q8TD46	Anti-IFNW1	-0.11374	0.886847	0.992619
CD200R1_2	Q8TD46	Anti-IFNG	0.139749	0.743924	0.98786
CD200R1_2	Q8TD46	Anti-IFNAR1	0.298457	0.764365	0.999053
CD200R1_2	Q8TD46	Anti-IFNL1	-0.113382	0.907233	0.999168
CD200R1_2	Q8TD46	Anti-IFNB1		1	1
CD200_1	P41217	Anti-Na	-0.0832896	0.517037	0.988256
CD200_1	P41217	Anti-Nc	-0.0950854	0.663038	0.998832
CD200_1	P41217	Anti-RBD	0.0131174	0.94397	0.986341
CD200_1	P41217	Anti-S1	0.0173628	0.961982	0.98843
CD200_1	P41217	Anti-S1S2	0.04088	0.636358	0.871347
CD200_1	P41217	Anti-IFNGR2	0.372346	0.0792082	0.992731
CD200_1	P41217	Anti-IFNLR1	0.37902	0.319862	0.991493
CD200_1	P41217	Anti-IFNA5	-0.00856934	0.422406	0.995824
CD200_1	P41217	Anti-IFNA6	-0.460013	0.290161	0.986618
CD200_1	P41217	Anti-IFNL3	-0.129765	0.327535	0.997526
CD200_1	P41217	Anti-IFNL2	-0.129765	0.245766	0.998976
CD200_1	P41217	Anti-IFNA2	0.16954	0.661225	0.989242
CD200_1	P41217	Anti-IFNA7	0.0126739	0.763218	0.93061
CD200_1	P41217	Anti-IFNA4	-0.883412	0.0451	0.853651
CD200_1	P41217	Anti-IFNA1	0.0324976	0.844649	0.970335
CD200_1	P41217	Anti-IFNA10	-0.0945548	0.628325	0.830284
CD200_1	P41217	Anti-IFNA14	0.0126739	0.297386	0.617143
CD200_1	P41217	Anti-IFNA8	-0.0444399	0.709202	0.935654
CD200_1	P41217	Anti-IFNA16	-0.904518	0.141156	0.999723
CD200_1	P41217	Anti-IFNA21	-0.00856934	0.867396	0.963532
CD200_1	P41217	Anti-IFNAR2	0.0396105	0.787744	0.997344
CD200_1	P41217	Anti-IFNA17	-0.0602919	0.958705	0.999236
CD200_1	P41217	Anti-IFNW1	-0.0700867	0.253326	0.992619
CD200_1	P41217	Anti-IFNG	0.0922719	0.830212	0.98786
CD200_1	P41217	Anti-IFNAR1	0.300477	0.165013	0.999053
CD200_1	P41217	Anti-IFNL1	0.0233869	0.848	0.999168
CD200_1	P41217	Anti-IFNB1		1	1
CD200_2	P41217	Anti-Na	-0.186141	0.771016	0.988256
CD200_2	P41217	Anti-Nc	-0.148836	0.522307	0.998832
CD200_2	P41217	Anti-RBD	0.0627428	0.477048	0.789964
CD200_2	P41217	Anti-S1	-0.138434	0.889428	0.957266
CD200_2	P41217	Anti-S1S2	-0.146191	0.425948	0.753888
CD200_2	P41217	Anti-IFNGR2	0.491675	0.217589	0.992731
CD200_2	P41217	Anti-IFNLR1	0.829456	0.010256	0.813812
CD200_2	P41217	Anti-IFNA5	-0.392991	0.779413	0.995824
CD200_2	P41217	Anti-IFNA6	0.20575	0.637505	0.986618
CD200_2	P41217	Anti-IFNL3	0.706788	0.885385	0.997526
CD200_2	P41217	Anti-IFNL2	-0.403278	0.558905	0.998976
CD200_2	P41217	Anti-IFNA2	-0.0601568	0.428605	0.989242
CD200_2	P41217	Anti-IFNA7	-0.413851	0.630374	0.867832
CD200_2	P41217	Anti-IFNA4	0.398919	0.522983	0.998815
CD200_2	P41217	Anti-IFNA1	-0.401107	0.659381	0.968735
CD200_2	P41217	Anti-IFNA10	-0.413851	0.555299	0.787966
CD200_2	P41217	Anti-IFNA14	-0.422903	0.661257	0.848488
CD200_2	P41217	Anti-IFNA8	-0.440193	0.578242	0.926467
CD200_2	P41217	Anti-IFNA16	0.805021	0.315203	0.999723
CD200_2	P41217	Anti-IFNA21	-0.42352	0.715985	0.898658
CD200_2	P41217	Anti-IFNAR2	0.297739	0.99005	0.999359
CD200_2	P41217	Anti-IFNA17	0.0642626	0.906301	0.999236
CD200_2	P41217	Anti-IFNW1	0.380329	0.406551	0.992619
CD200_2	P41217	Anti-IFNG	0.241038	0.0997315	0.98786
CD200_2	P41217	Anti-IFNAR1	0.41417	0.38188	0.999053
CD200_2	P41217	Anti-IFNL1	0.468835	0.180008	0.999168
CD200_2	P41217	Anti-IFNB1		1	1
CD22	P20273	Anti-Na	0.0351439	0.782602	0.988256
CD22	P20273	Anti-Nc	0.0423071	0.884347	0.998832
CD22	P20273	Anti-RBD	0.0647045	0.62277	0.843435
CD22	P20273	Anti-S1	0.00123111	0.388704	0.69559
CD22	P20273	Anti-S1S2	-0.00527936	0.226962	0.602022
CD22	P20273	Anti-IFNGR2	-0.0553136	0.531979	0.992731
CD22	P20273	Anti-IFNLR1	0.03229	0.663227	0.991493
CD22	P20273	Anti-IFNA5	0.48438	0.716186	0.995824
CD22	P20273	Anti-IFNA6	-0.155173	0.623255	0.986618
CD22	P20273	Anti-IFNL3	0.0667439	0.868698	0.997526
CD22	P20273	Anti-IFNL2	0.12839	0.885494	0.998976
CD22	P20273	Anti-IFNA2	0.0628061	0.644072	0.989242
CD22	P20273	Anti-IFNA7	0.021424	0.968005	0.998624
CD22	P20273	Anti-IFNA4	-0.243662	0.436014	0.991935
CD22	P20273	Anti-IFNA1	0.0601091	0.738029	0.968735
CD22	P20273	Anti-IFNA10	-0.152348	0.60986	0.815286
CD22	P20273	Anti-IFNA14	-0.0389541	0.808324	0.935373
CD22	P20273	Anti-IFNA8	0.021424	0.935133	0.9885
CD22	P20273	Anti-IFNA16	-0.793496	0.091601	0.999723
CD22	P20273	Anti-IFNA21	0.0268966	0.960936	0.978268
CD22	P20273	Anti-IFNAR2	-0.114978	0.666755	0.997344
CD22	P20273	Anti-IFNA17	0.0898077	0.171023	0.90974
CD22	P20273	Anti-IFNW1	0.0384674	0.628904	0.992619
CD22	P20273	Anti-IFNG	0.0435034	0.569053	0.98786
CD22	P20273	Anti-IFNAR1	-0.0450125	0.550994	0.999053
CD22	P20273	Anti-IFNL1	-0.0759025	0.273439	0.999168
CD22	P20273	Anti-IFNB1		1	1
CD244	Q9BZW8	Anti-Na	-0.024983	0.571262	0.988256
[truncated: 11,717 more rows]

## Sheet: Table S5
unique_protein_name	p_value	fdr	uniprot
ACTN4	0.0967593	0.434989	O43707
ADA	0.630324	0.859242	P00813
ADAM23	0.152558	0.518791	O75077
ADGRE2	0.242404	0.628271	Q9UHX3
AGER_1	0.0317268	0.246279	Q15109
AGRN	0.0102207	0.144226	O00468
AGRP_1	0.00146925	0.0439048	O00253
ALDH3A1	0.205996	0.581564	P30838
AMBN	0.0324817	0.246279	Q9NP70
ANGPT1_1	0.0424379	0.303641	Q15389
ANGPTL2	0.525345	0.787713	Q9UKU9
ANGPTL4	0.434938	0.739875	Q9BY76
ANXA11	0.146236	0.512331	P50995
AOC1	0.717735	0.893018	P19801
ARHGEF12	0.208356	0.581564	Q9NZN5
ATP5IF1	0.309707	0.671651	Q9UII2
AXIN1	0.136313	0.504597	O15169
B4GALT1	0.0257677	0.225689	P15291
BACH1	0.494736	0.775698	O14867
BANK1	0.804878	0.927737	Q8NDB2
BCR	0.49724	0.777224	P11274
BSG	0.976526	0.992478	P35613
BTN2A1	0.715605	0.893018	Q7KYR7
BTN3A2	0.179403	0.54573	P78410
C1QA_1	0.0242148	0.221139	P02745
CASP2	0.283104	0.655356	P42575
CCL11_1	0.454737	0.757398	P51671
CCL13_1	0.0607599	0.36525	Q99616
CCL17_1	0.513606	0.785878	Q92583
CCL21_1	0.0495897	0.33556	O00585
CCL22_1	0.869684	0.956275	O00626
CCL23_1	0.0619382	0.36525	P55773
CCL24_1	0.306832	0.671651	O00175
CCL25	0.137066	0.504597	O15444
CCL28_1	0.52876	0.787713	Q9NRJ3
CCL3_1	0.446947	0.751818	P10147
CCL4_1	0.569853	0.801899	P13236
CCL7_1	0.201709	0.581564	P80098
CCN2	0.993187	0.997112	P29279
CD160	0.81277	0.928936	O95971
CD200_1	0.262846	0.643689	P41217
CD200R1_1	0.0138319	0.164083	Q8TD46
CD22	0.133951	0.504597	P20273
CD244	0.778306	0.919487	Q9BZW8
CD276_1	0.748071	0.900521	Q5ZPR3
CD4_1	0.45058	0.75318	P01730
CD40_1	0.102432	0.448583	P25942
CD40LG_1	0.919308	0.974842	P29965
CD48	0.109647	0.468073	P09326
CD58	0.912301	0.974806	P19256
CD6	0.720745	0.893018	P30203
CD70	0.0109792	0.146962	P32970
CD79B	0.202002	0.581564	P40259
CD83_1	0.515383	0.786229	Q01151
CD84	0.248696	0.631332	Q9UIB8
CDON	0.0034094	0.0740435	Q4KMG0
CDSN	0.490223	0.775698	Q15517
CEACAM21	0.920725	0.974842	Q3KPI0
CEP164	0.203851	0.581564	Q9UPV0
CHRDL1	0.275345	0.655268	Q9BU40
CKAP4	0.324235	0.683449	Q07065
CKMT1A_CKMT1B	0.524108	0.787713	P12532
CLEC4A	0.0711995	0.378051	Q9UMR7
CLEC4C	0.022648	0.217079	Q8WTT0
CLEC4D	0.0458207	0.318995	Q8WXI8
CLEC7A	0.424893	0.732208	Q9BXN2
CLIP2	0.100402	0.443517	Q9UDT6
CLSTN2	0.531849	0.787821	Q9H4D0
COLEC12	0.0139197	0.164083	Q5KU26
CRELD2	0.939858	0.976893	Q6UXH1
CRHBP	0.0181597	0.184503	P24387
CRIM1	0.554683	0.801899	Q9NZV1
CRKL	0.943216	0.976893	P46109
CRLF1	0.00159273	0.0449503	O75462
CSF1_1	0.249799	0.631332	P09603
CST7_1	0.85463	0.945865	O76096
CTRC	0.785515	0.922811	Q99895
CTSC	0.231408	0.609095	P53634
CTSO	0.248752	0.631332	P43234
CXADR_1	0.881641	0.959044	P78310
CXCL1_1	0.00869512	0.133852	P09341
CXCL10_1	0.0779672	0.38084	P02778
CXCL17	0.000121834	0.0086157	Q6UXB2
CXCL3_1	0.227246	0.601254	P19876
CXCL6_1	0.807204	0.927737	P80162
CXCL8_1	0.0841455	0.395795	P10145
CXCL9_1	1.8952e-05	0.00240691	Q07325
DAG1	0.821048	0.928936	Q14118
DAPP1	0.658707	0.870036	Q9UN19
DBNL	0.725177	0.893018	Q9UJU6
DECR1	0.300056	0.668678	Q16698
DFFA	0.0722399	0.378051	O00273
DGKZ	0.728763	0.893018	Q13574
DNAJA2	0.487941	0.775698	O60884
DNER	0.432335	0.739875	Q8NFT8
DNPH1	0.492777	0.775698	O43598
EDAR	0.880781	0.959044	Q9UNE0
EGF_1	0.443249	0.748075	P01133
EGLN1	0.248952	0.631332	Q9GZT9
EIF4G1	0.191328	0.565084	Q04637
EIF5A	0.319194	0.683449	P63241
ENPP5	0.00013568	0.0086157	Q9UJA9
ENPP7	0.0766521	0.378051	Q6UWV6
EPCAM	0.490318	0.775698	P16422
EPHA1	0.0474405	0.325673	P21709
ERBB3	0.707913	0.890148	P21860
ESM1	0.854601	0.945865	Q9NQ30
F2R	0.306801	0.671651	P25116
FABP1	0.0318472	0.246279	P07148
FABP9	0.813085	0.928936	Q0Z7S8
FASLG_1	0.141008	0.504597	P48023
FCAR	0.466673	0.761492	P24071
FCRL2	0.221581	0.596112	Q96LA5
FCRL6	0.833473	0.932608	Q6DN72
FGF19_1	0.07545	0.378051	O95750
FGF5	0.68743	0.877314	P12034
FIS1	0.260617	0.643689	Q9Y3D6
FLT3LG	0.00034149	0.0173477	P49771
FOXO1	0.0502019	0.33556	Q12778
FST	0.000668692	0.0261304	P19883
FSTL3	0.00983172	0.1427	O95633
FXYD5	0.933093	0.97598	Q96DB9
GAL	0.000161723	0.00912836	P22466
GBP2	0.329795	0.689448	P32456
GLOD4	0.154425	0.518791	Q9HC38
GMPR	0.247361	0.631332	P36959
GOPC	0.797921	0.924872	Q9HD26
GZMA_1	0.407412	0.724652	P12544
GZMB_1	0.329486	0.689448	P10144
HCLS1	0.658589	0.870036	P14317
HEXIM1	0.104121	0.452082	O94992
HGF_1	0.40863	0.724652	P14210
HLA-DRA_1	0.784791	0.922811	P01903
HPCAL1	0.407202	0.724652	P37235
HSD11B1	0.0796302	0.38407	P28845
HSPA1A	0.934704	0.97598	P0DMV8
ICA1	0.391104	0.724652	Q05084
ICAM4	0.0243678	0.221139	Q14773
IDS	0.816905	0.928936	P22304
IFNGR1	0.0283538	0.244131	P15260
IFNLR1	0.666218	0.87313	Q8IU57
IKBKG_1	0.137351	0.504597	Q9Y6K9
IL10RB_1	0.689072	0.877314	Q08334
IL12B_1	0.366302	0.724051	P29460
IL15_1	0.00365534	0.0740435	P40933
IL16_1	0.283815	0.655356	Q14005
IL17RB_1	0.560769	0.801899	Q9NRM6
IL18_1	0.692728	0.878614	Q14116
IL18R1_1	0.085393	0.397978	Q13478
IL1A	0.522289	0.787713	P01583
IL1B_1	0.605138	0.839918	P01584
IL1R2_1	0.788386	0.922811	P27930
IL1RL2	0.406478	0.724652	Q9HB29
IL1RN_1	0.963079	0.988372	P18510
IL32	0.99096	0.996846	P24001
IL4R_1	0.323766	0.683449	P24394
IL5RA	0.674335	0.87313	Q01344
IL7_1	0.674917	0.87313	P13232
IRAK1	0.918036	0.974842	P51617
IRAK4_1	0.408589	0.724652	Q9NWZ3
ISM1	0.156351	0.518791	B1AKI9
ITGA11	0.0950796	0.431254	Q9UKX5
ITGA6	0.79925	0.924872	P23229
ITM2A	0.668256	0.87313	O43736
JCHAIN	0.696228	0.87981	P01591
JUN	0.904724	0.974366	P05412
KLRB1	0.401173	0.724652	Q12918
KLRD1	0.635738	0.859242	Q13241
KRT19	0.483586	0.774958	P08727
KYNU	0.0323885	0.246279	Q16719
LAIR1	0.471625	0.762004	Q6GTX8
LAMA4	0.00355311	0.0740435	Q16363
LAMP3	0.0177414	0.183931	Q9UQV4
LAP3	9.60656e-07	0.000162671	P28838
LAT	0.677191	0.87313	O43561
LGALS4	0.057215	0.358173	P56470
LGALS9_1	0.170166	0.543514	O00182
LGMN	0.275701	0.655268	Q99538
LHPP	0.379277	0.724652	Q9H008
LIFR	0.126523	0.500079	P42702
LILRB4	0.650187	0.866916	Q8NHJ6
LRRN1	0.309404	0.671651	Q6UXK5
LSP1	0.0867867	0.400797	P33241
LTBR	0.457487	0.758381	P36941
LY6D	0.377347	0.724652	Q14210
LY75	0.623935	0.856645	O60449
LY9	0.009779	0.1427	Q9HBG7
MANF	0.978562	0.992478	P55145
MAP2K6	0.129073	0.500528	P52564
MAPK9	0.313425	0.67466	P45984
MATN2	0.567146	0.801899	O00339
MEGF10	0.258555	0.643689	Q96KG7
MEPE	8.60926e-07	0.000162671	Q9NQ76
MERTK_1	0.632319	0.859242	Q12866
METAP1D	0.416644	0.729846	Q6UB28
MGMT	0.0762178	0.378051	P16455
MICB_MICA	0.207483	0.581564	Q29980_Q29983
MILR1	0.493585	0.775698	Q7Z6M3
MLN	6.75801e-05	0.00686614	P12872
MMP1_1	0.307357	0.671651	P03956
MMP10	0.157271	0.518791	P09238
MPIG6B	0.527649	0.787713	O95866
MVK	0.382053	0.724652	Q03426
MYO9B	0.639358	0.859242	Q13459
MZB1	0.952425	0.983399	Q8WU39
NBN	0.354234	0.71409	O60934
NCF2	0.164032	0.534155	P19878
NCK2	0.962783	0.988372	O43639
NCLN	0.797409	0.924872	Q969V3
NCR1_1	0.291686	0.664469	O76036
NELL2	0.00315982	0.0740435	Q99435
NFATC1	0.147962	0.514827	O95644
NFATC3	0.556328	0.801899	Q12968
NME3	0.0151378	0.167676	Q13232
NT5C3A	0.996558	0.998524	Q9H0P0
NUB1	0.369378	0.724652	Q9Y5A7
NUDC	0.276038	0.655268	Q9Y266
OMD	0.058053	0.358173	Q99983
OSCAR	0.671609	0.87313	Q8IYS5
OSM_1	0.173103	0.543514	P13725
PADI2	0.175158	0.543514	Q9Y2J8
PARP1	0.222955	0.596112	P09874
PCDH1	0.76342	0.912597	Q08174
PDGFB_1	0.140187	0.504597	P01127
PDLIM7	0.379475	0.724652	Q9NR12
PGF_1	0.775809	0.919487	P49763
PIK3AP1	0.412253	0.724652	Q6ZUJ8
PKLR	0.91017	0.974806	P30613
PLA2G4A	0.381865	0.724652	P47712
PLAUR	0.534313	0.787821	Q03405
PLXNA4	0.831283	0.932608	Q9HCM2
PNLIPRP2	0.271894	0.655268	P54317
PNPT1	0.792509	0.923382	Q8TCS8
PON3	0.000751513	0.0272692	Q15166
PPP1R9B	0.120469	0.493534	Q96SB3
PRDX3	0.905316	0.974366	P30048
PRDX5	0.637955	0.859242	P30044
PREB	0.461564	0.761281	Q9HCU5
PRELP	0.0761603	0.378051	P51888
PRKAB1	0.33851	0.697735	Q9Y478
PRKCQ	0.727035	0.893018	Q04759
PRSS8	0.00393538	0.0740435	Q16651
PSIP1	0.115947	0.482795	O75475
PSMG3	0.892504	0.968786	Q9BT73
PTH1R	0.410273	0.724652	Q03431
PTPN6	0.294277	0.666349	P29350
PTPRM	0.90028	0.974366	P28827
PTX3_1	0.210926	0.585522	P26022
RAB37	0.221244	0.596112	Q96AX2
RAB6A	0.0159401	0.172288	P20340
RABGAP1L	0.686117	0.877314	Q5R372
REG4	0.0551739	0.354789	Q9BYZ8
ROBO1	0.0730944	0.378051	Q9Y6N7
SAMD9L	0.73129	0.893018	Q8IVG5
SCG3	0.00114211	0.0386794	Q8WXD2
SCGB1A1	0.465856	0.761492	P11684
SCGB3A2	0.0551609	0.354789	Q96PL1
SCRN1	0.51044	0.785571	Q12765
SELPLG	0.00371716	0.0740435	Q14242
SERPINB8	0.503975	0.780546	P50452
SH2D1A	0.786999	0.922811	O60880
SHMT1	0.13781	0.504597	P34896
SIGLEC1	0.3629	0.722628	Q9BZZ2
SIGLEC10	0.458313	0.758381	Q96LC7
SIRPB1	0.224982	0.598381	O00241
SIT1	0.19037	0.565084	Q9Y3P8
SKAP2	0.1339	0.504597	O75563
SLAMF7	0.999146	0.999146	Q9NQ25
SMOC2	0.171677	0.543514	Q9H3U7
SMPDL3A	0.111627	0.472556	Q92484
SPINT2	0.41116	0.724652	O43291
SPON1	0.978802	0.992478	Q9HCB6
SPRY2	0.361713	0.722628	O43597
SRPK2	0.0735072	0.378051	P78362
STX8	0.568742	0.801899	Q9UNK0
SULT2A1	0.420322	0.731244	Q06520
TANK	0.148985	0.514861	Q92844
TBC1D5	0.595194	0.830655	Q92609
TFF2	0.0142119	0.164083	Q03403
TGFA	0.272537	0.655268	P01135
TGFB1_1	0.659377	0.870036	P01137
TIMP3	0.60506	0.839918	P35625
TLR3_1	0.407256	0.724652	O15455
TNFAIP8	0.500593	0.778615	O95379
TNFRSF11A_1	0.106816	0.459853	Q9Y6Q6
TNFRSF11B_1	0.000616935	0.0261169	O00300
TNFRSF13B_1	0.542728	0.794541	O14836
TNFRSF14_1	0.348398	0.707944	Q92956
TNFRSF4_1	0.131499	0.504597	P43489
TNFSF10_1	0.158694	0.520106	P50591
TNFSF12_1	0.483037	0.774958	O43508
TNFSF13_1	0.928287	0.974842	O75888
TPP1	0.344259	0.703478	O14773
TPSAB1	0.240891	0.627551	Q15661
TPT1	0.0643747	0.36525	P13693
TRAF2	0.666705	0.87313	Q12933
TREM2_1	9.51349e-05	0.00805476	Q9NZC2
TRIM21	0.467688	0.761492	P19474
TRIM5	0.657386	0.870036	Q9C035
VEGFA_1	0.70172	0.88455	P15692
VEGFD_1	0.255338	0.638974	O43915
WAS	0.269001	0.653839	P42768
WFIKKN2	0.641146	0.859372	Q8TEU8
YTHDF3	0.935635	0.97598	Q7Z739
AGER_2	0.039319	0.288623	Q15109
AGRP_2	0.0035392	0.0740435	O00253
ANGPT1_2	0.0109932	0.146962	Q15389
ANGPT2	0.553884	0.801899	O15123
BDNF	0.562948	0.801899	P23560
BST2	0.206951	0.581564	Q10589
C1QA_2	0.0038231	0.0740435	P02745
CALCA	0.868112	0.956275	P01258
CCL1	0.0458399	0.318995	P22362
CCL11_2	0.633352	0.859242	P51671
CCL13_2	0.0750798	0.378051	Q99616
CCL14	0.958107	0.987258	Q16627
CCL15	0.904729	0.974366	Q16663
CCL16	0.00346286	0.0740435	O15467
CCL17_2	0.693552	0.878614	Q92583
CCL19	0.189769	0.565084	Q99731
CCL2	0.144887	0.512331	P13500
CCL21_2	0.0833966	0.395795	O00585
CCL22_2	0.545453	0.796236	O00626
CCL23_2	0.184915	0.555838	P55773
CCL24_2	0.0765797	0.378051	O00175
CCL26	0.310705	0.671651	Q9Y258
CCL27	0.435252	0.739875	Q9Y4X3
CCL28_2	0.80594	0.927737	Q9NRJ3
CCL3_2	0.0638888	0.36525	P10147
CCL4_2	0.374547	0.724652	P13236
CCL5	0.236377	0.618968	P13501
CCL7_2	0.0801406	0.38407	P80098
CCL8	0.941026	0.976893	P80075
CD200_2	0.363946	0.722628	P41217
CD200R1_2	0.0151832	0.167676	Q8TD46
CD27	0.263304	0.643689	P26842
CD274	0.141049	0.504597	Q9NZQ7
CD276_2	0.627463	0.859168	Q5ZPR3
CD4_2	0.615696	0.849928	P01730
CD40_2	0.151506	0.518791	P25942
CD40LG_2	0.766121	0.91359	P29965
CD46	0.777796	0.919487	P15529
CD80	0.926462	0.974842	P33681
CD83_2	0.0550603	0.354789	Q01151
CD93	0.790241	0.922856	Q9NPY3
CEACAM5	0.11858	0.489744	P06731
CHI3L1	0.762541	0.912597	P36222
CRP	0.671834	0.87313	P02741
CSF1_2	0.394135	0.724652	P09603
CSF1R	0.219266	0.596112	P07333
CSF2	0.296447	0.666349	P04141
CSF2RB	0.727809	0.893018	P32927
CSF3	0.0302219	0.246279	P09919
CSF3R	0.068759	0.378051	Q99062
CST7_2	0.978762	0.992478	O76096
CTF1	0.84938	0.944168	Q16619
CTLA4	0.391574	0.724652	P16410
CTSS	0.145844	0.512331	P25774
CX3CL1	0.339253	0.697735	P78423
CXADR_2	0.972192	0.992478	P78310
CXCL1_2	0.0172399	0.182456	P09341
CXCL10_2	0.174155	0.543514	P02778
CXCL11	0.719755	0.893018	O14625
CXCL13	0.197919	0.581174	O43927
CXCL16	0.745319	0.89934	Q9H2A7
CXCL2	0.944202	0.976893	P19875
CXCL3_2	0.763492	0.912597	P19876
CXCL5	0.67699	0.87313	P42830
CXCL6_2	0.334874	0.697197	P80162
CXCL8_2	0.0309613	0.246279	P10145
CXCL9_2	0.0353674	0.264215	Q07325
EGF_2	0.418883	0.731244	P01133
EPO	0.0397709	0.288623	P01588
FASLG_2	0.0189159	0.184836	P48023
FGF19_2	0.124467	0.49787	O95750
FGF2	0.0189202	0.184836	P09038
FGF21	0.000450469	0.0208035	Q9NSA1
FLT4	0.00776834	0.123322	P35916
FTH1	0.585588	0.821764	P02794
FURIN	0.289381	0.662187	P09958
GFAP	0.0141989	0.164083	P14136
GZMA_2	0.501195	0.778615	P12544
GZMB_2	0.222153	0.596112	P10144
HAVCR1	1.80304e-11	9.15944e-09	Q96D42
HGF_2	0.029456	0.245978	P14210
HLA-DRA_2	0.825217	0.931539	P01903
ICAM1	0.00645295	0.107936	P05362
ICOSLG	0.564047	0.801899	O75144
IFNB1	0.535036	0.787821	P01574
IFNG	0.364159	0.722628	P01579
IFNL1	0.777542	0.919487	Q8IU54
IKBKG_2	0.0585205	0.358173	Q9Y6K9
IL10RB_2	0.927812	0.974842	Q08334
IL12B_2	0.353759	0.71409	P29460
IL12RB1	0.730184	0.893018	P42701
IL12p70	0.558031	0.801899	P29459|P29460
IL13	0.985186	0.99498	P35225
IL15_2	0.423792	0.732208	P40933
IL15RA	0.880453	0.959044	Q13261
IL16_2	0.21254	0.586795	Q14005
IL17B	0.00531813	0.0931589	Q9UHF5
IL17C	0.411797	0.724652	Q9P0M4
IL17RA	0.621859	0.856109	Q96F46
IL17RB_2	0.0921094	0.421546	Q9NRM6
IL18_2	0.682865	0.875998	Q14116
IL18BP	0.127973	0.500079	O95998
IL18R1_2	0.0739203	0.378051	Q13478
IL19	0.592381	0.829007	Q9UHD0
IL1B_2	0.506126	0.781495	P01584
IL1R1	0.205501	0.581564	P14778
IL1R2_2	0.0625972	0.36525	P27930
IL1RL1	0.528284	0.787713	Q01638
IL1RN_2	0.928787	0.974842	P18510
IL20	0.525241	0.787713	Q9NYY1
IL22	0.397275	0.724652	Q9GZX6
IL2RA	0.71499	0.893018	P01589
IL2RB	0.295726	0.666349	P14784
IL33	0.913401	0.974806	O95760
IL34	0.122691	0.49647	Q6ZMJ4
IL36A	0.0126108	0.164083	Q9UHA7
IL36B	0.337573	0.697735	Q9NZH7
IL36G	0.204347	0.581564	Q9NZH8
IL3RA	0.379006	0.724652	P26951
IL4	0.405489	0.724652	P05112
IL4R_2	0.568234	0.801899	P24394
IL5	0.405592	0.724652	P05113
IL6	0.279737	0.655356	P05231
IL6R	0.827016	0.931539	P08887
IL6ST	0.156859	0.518791	P40189
IL7_2	0.733507	0.893577	P13232
IL7R	0.549708	0.800148	P16871
IL9	0.840941	0.938896	P15248
IRAK4_2	0.176535	0.543514	Q9NWZ3
KDR	0.401216	0.724652	P35968
KLRK1	0.167858	0.543132	P26718
KNG1	0.820589	0.928936	P01042
LAG3	0.533087	0.787821	P18627
LCN2	0.27998	0.655356	P80188
LGALS9_2	0.472502	0.762004	O00182
LIF	0.216181	0.593621	P15018
LILRB2	0.437203	0.74033	Q8N423
MERTK_2	0.344815	0.703478	Q12866
MICA	0.0700222	0.378051	Q29983
MICB	0.87642	0.959044	Q29980
MIF	0.398988	0.724652	P14174
MMP1_2	0.467288	0.761492	P03956
MMP12	0.255117	0.638974	P39900
MMP3	0.406808	0.724652	P08254
MMP8	0.175946	0.543514	P22894
MMP9	0.115569	0.482795	P14780
MPO	0.844604	0.940919	P05164
MUC16	0.0978866	0.436196	Q8WXI7
NAMPT	0.989616	0.996846	P43490
NCR1_2	0.742786	0.89934	O76036
OSM_2	0.286902	0.659485	P13725
OSMR	0.924313	0.974842	Q99650
PDCD1	0.12314	0.49647	Q15116
PDCD1LG2	0.169221	0.543514	Q9BQ51
PDGFA	0.139931	0.504597	P04085
PDGFB_2	0.679736	0.874192	P01127
PGF_2	0.00528792	0.0931589	P49763
PTX3_2	0.300115	0.668678	P26022
S100A12	0.183349	0.554411	P80511
S100A9	0.971811	0.992478	P06702
SDC1	0.0243775	0.221139	P18827
SELE	0.157114	0.518791	P16581
SELP	0.323225	0.683449	P16109
SIRPA	0.637878	0.859242	P78324
SLAMF1	0.0631456	0.36525	Q13291
SPP1	0.178304	0.545652	P10451
TEK	0.740278	0.89934	Q02763
TGFB1_2	0.4252	0.732208	P01137
THBS2	0.469374	0.761796	P35442
THPO	0.450722	0.75318	P40225
TIMP1	0.511858	0.785571	P01033
TIMP2	0.00658665	0.107936	P16035
TLR3_2	0.87477	0.959044	O15455
TNF	0.310156	0.671651	P01375
TNFRSF11A_2	0.0647096	0.36525	Q9Y6Q6
TNFRSF11B_2	0.74439	0.89934	O00300
TNFRSF13B_2	0.127525	0.500079	O14836
TNFRSF13C	0.40447	0.724652	Q96RJ3
TNFRSF14_2	0.817726	0.928936	Q92956
TNFRSF17	0.404747	0.724652	Q02223
TNFRSF18	0.0295367	0.245978	Q9Y5U5
TNFRSF1B	0.567388	0.801899	P20333
TNFRSF4_2	0.399929	0.724652	P43489
TNFRSF8	0.38832	0.724652	P28908
TNFSF10_2	0.537877	0.789715	P50591
TNFSF11	0.0134643	0.164083	O14788
TNFSF12_2	0.860088	0.949836	O43508
TNFSF13_2	0.0581532	0.358173	O75888
TNFSF14	0.984335	0.99498	O43557
TNFSF15	0.83223	0.932608	O95150
TNFSF18	0.608915	0.842858	Q9UNG2
TNFSF4	0.722594	0.893018	P23510
TNFSF8	0.283209	0.655356	P32971
TNFSF9	0.815389	0.928936	P41273
TREM1	0.487599	0.775698	Q9NP99
TREM2_2	0.00139305	0.0439048	Q9NZC2
VCAM1	0.282691	0.655356	P19320
VEGFA_2	0.527917	0.787713	P15692
VEGFC	0.263558	0.643689	P49767
VEGFD_2	0.648925	0.866916	O43915
VSNL1	0.435478	0.739875	P62760
VSTM1	0.0254889	0.225689	Q6UX27
WNT16	0.909951	0.974806	Q9UBV4
WNT7A	0.321198	0.683449	O00755

## Sheet: Table S6
unique_protein_name	grp1	grp2	p_value	fdr	med_diff	uniprot
AGRP_1	1	2	0.00192261	0.00741577	0.140607	O00253
AGRP_1	1	3	0.435718	0.560209	-0.00554513	O00253
AGRP_1	2	3	0.000499691	0.00256984	-0.146152	O00253
AGRP_1	1	4	0.0696651	0.117511	0.11054	O00253
AGRP_1	2	4	0.761773	0.84816	-0.030067	O00253
AGRP_1	3	4	0.0348532	0.064899	0.116085	O00253
CRLF1	1	2	0.000223103	0.0016861	0.15378	O75462
CRLF1	1	3	0.963672	0.981854	0.0491938	O75462
CRLF1	2	3	0.00285566	0.00925267	-0.104586	O75462
CRLF1	1	4	0.98208	0.989773	0.0559195	O75462
CRLF1	2	4	0.0151728	0.035623	-0.0978603	O75462
CRLF1	3	4	0.914465	0.977844	0.00672573	O75462
CXCL17	1	2	4.77806e-05	0.000737187	-0.17602	Q6UXB2
CXCL17	1	3	0.945873	0.981794	0.0253525	Q6UXB2
CXCL17	2	3	0.000406457	0.00219487	0.201372	Q6UXB2
CXCL17	1	4	0.0444706	0.0800471	-0.134843	Q6UXB2
CXCL17	2	4	0.47315	0.587359	0.0411767	Q6UXB2
CXCL17	3	4	0.0519256	0.0890154	-0.160196	Q6UXB2
CXCL9_1	1	2	5.92394e-06	0.000159946	-0.317033	Q07325
CXCL9_1	1	3	0.451051	0.572939	-0.152663	Q07325
CXCL9_1	2	3	0.0145045	0.0348109	0.16437	Q07325
CXCL9_1	1	4	0.00240599	0.00838215	-0.364125	Q07325
CXCL9_1	2	4	0.954522	0.981794	-0.0470919	Q07325
CXCL9_1	3	4	0.0399154	0.0730655	-0.211461	Q07325
ENPP5	1	2	0.00010599	0.00109468	0.213191	Q9UJA9
ENPP5	1	3	0.640761	0.760463	-0.00318375	Q9UJA9
ENPP5	2	3	0.0118103	0.03111	-0.216374	Q9UJA9
ENPP5	1	4	0.00291288	0.00925267	0.211555	Q9UJA9
ENPP5	2	4	0.739007	0.840134	-0.00163547	Q9UJA9
ENPP5	3	4	0.0273089	0.0546178	0.214739	Q9UJA9
FLT3LG	1	2	0.000234181	0.0016861	-0.216858	P49771
FLT3LG	1	3	0.091616	0.14768	-0.132927	P49771
FLT3LG	2	3	0.113216	0.172216	0.0839313	P49771
FLT3LG	1	4	0.00440914	0.0132274	-0.19559	P49771
FLT3LG	2	4	0.803263	0.885229	0.0212686	P49771
FLT3LG	3	4	0.144654	0.214008	-0.0626627	P49771
FST	1	2	0.00021643	0.0016861	-0.277597	P19883
FST	1	3	0.45623	0.572939	0.00117691	P19883
FST	2	3	0.0130962	0.0336761	0.278774	P19883
FST	1	4	0.0168415	0.0386997	-0.268194	P19883
FST	2	4	0.757203	0.84816	0.0094028	P19883
FST	3	4	0.104165	0.160712	-0.269371	P19883
GAL	1	2	0.00174982	0.00726846	0.272592	P22466
GAL	1	3	0.57703	0.692436	-0.031956	P22466
GAL	2	3	0.00224231	0.00835068	-0.304548	P22466
GAL	1	4	0.0016859	0.00726846	0.408932	P22466
GAL	2	4	0.242972	0.336422	0.13634	P22466
GAL	3	4	0.00184038	0.00736153	0.440888	P22466
LAP3	1	2	0.000308573	0.00182843	-0.229093	P28838
LAP3	1	3	0.00234222	0.00838215	-0.182965	P28838
LAP3	2	3	0.989773	0.989773	0.0461279	P28838
LAP3	1	4	5.05986e-06	0.000159946	-0.394108	P28838
LAP3	2	4	0.0465901	0.0824875	-0.165014	P28838
LAP3	3	4	0.104165	0.160712	-0.211142	P28838
MEPE	1	2	2.09558e-05	0.000377205	0.263681	Q9NQ76
MEPE	1	3	0.421682	0.551191	-0.0641981	Q9NQ76
MEPE	2	3	5.48553e-05	0.000740546	-0.327879	Q9NQ76
MEPE	1	4	0.00055013	0.00258322	0.360287	Q9NQ76
MEPE	2	4	0.817224	0.891517	0.0966063	Q9NQ76
MEPE	3	4	0.000286024	0.00182843	0.424485	Q9NQ76
MLN	1	2	1.8892e-05	0.000377205	-0.310188	P12872
MLN	1	3	0.0949695	0.150834	-0.135248	P12872
MLN	2	3	0.0308604	0.0584724	0.17494	P12872
MLN	1	4	0.0102524	0.0276816	-0.40837	P12872
MLN	2	4	0.940184	0.981794	-0.0981822	P12872
MLN	3	4	0.121439	0.182158	-0.273122	P12872
PON3	1	2	0.000927097	0.00417194	0.308075	Q15166
PON3	1	3	0.9363	0.981794	-0.0224543	Q15166
PON3	2	3	0.00887992	0.0245906	-0.330529	Q15166
PON3	1	4	0.00626319	0.0182817	0.357048	Q15166
PON3	2	4	0.654712	0.768575	0.048973	Q15166
PON3	3	4	0.0189931	0.0418624	0.379502	Q15166
SCG3	1	2	0.0026047	0.00879088	0.209566	Q8WXD2
SCG3	1	3	0.070724	0.117511	-0.095952	Q8WXD2
SCG3	2	3	0.000227801	0.0016861	-0.305518	Q8WXD2
SCG3	1	4	0.837733	0.904751	-0.0213022	Q8WXD2
SCG3	2	4	0.0269584	0.0546178	-0.230868	Q8WXD2
SCG3	3	4	0.347752	0.463669	0.0746498	Q8WXD2
TNFRSF11B_1	1	2	8.37041e-05	0.00100445	-0.247391	O00300
TNFRSF11B_1	1	3	0.2019	0.285749	-0.0433125	O00300
TNFRSF11B_1	2	3	0.0289253	0.0557845	0.204078	O00300
TNFRSF11B_1	1	4	0.0497552	0.0866704	-0.181521	O00300
TNFRSF11B_1	2	4	0.344415	0.463669	0.0658693	O00300
TNFRSF11B_1	3	4	0.337182	0.460958	-0.138209	O00300
TREM2_1	1	2	0.000321668	0.00182843	-0.358001	Q9NZC2
TREM2_1	1	3	0.544613	0.668388	-0.046975	Q9NZC2
TREM2_1	2	3	0.0142126	0.0348109	0.311026	Q9NZC2
TREM2_1	1	4	0.000523778	0.00257127	-0.380206	Q9NZC2
TREM2_1	2	4	0.574604	0.692436	-0.0222048	Q9NZC2
TREM2_1	3	4	0.0140282	0.0348109	-0.33323	Q9NZC2
FGF21	1	2	0.000111495	0.00109468	-0.674794	Q9NSA1
FGF21	1	3	0.168338	0.243316	-0.240965	Q9NSA1
FGF21	2	3	0.0289253	0.0557845	0.433829	Q9NSA1
FGF21	1	4	0.0221905	0.046088	-0.565623	Q9NSA1
FGF21	2	4	0.698611	0.80266	0.109171	Q9NSA1
FGF21	3	4	0.168969	0.243316	-0.324658	Q9NSA1
HAVCR1	1	2	2.63582e-10	2.84669e-08	-0.795818	Q96D42
HAVCR1	1	3	0.0217122	0.0459788	-0.413764	Q96D42
HAVCR1	2	3	0.00306752	0.00946549	0.382053	Q96D42
HAVCR1	1	4	1.12266e-06	6.06235e-05	-0.83033	Q96D42
HAVCR1	2	4	0.68092	0.790746	-0.0345127	Q96D42
HAVCR1	3	4	0.00820202	0.023311	-0.416566	Q96D42
TREM2_2	1	2	0.0214684	0.0459788	-0.166177	Q9NZC2
TREM2_2	1	3	0.203728	0.285749	-0.179188	Q9NZC2
TREM2_2	2	3	0.4236	0.551191	-0.0130111	Q9NZC2
TREM2_2	1	4	0.000320951	0.00182843	-0.441014	Q9NZC2
TREM2_2	2	4	0.0910556	0.14768	-0.274837	Q9NZC2
TREM2_2	3	4	0.0186429	0.0418624	-0.261826	Q9NZC2

## Sheet: Table S7
unique_protein_name	protein	clinvar	estimate	p_value	fdr	uniprot	ukb_logp	assoc_serocluster	concordant_assoc_abs
ACTN4	ACTN4	age_group	-0.0211238	0.191867	0.457598	O43707	50.6206
ACTN4	ACTN4	sex	-0.0831799	0.0352424	0.116254	O43707	0.0779406
ADA	ADA	age_group	-0.0326972	0.0198601	0.116519	P00813	16.3272
ADA	ADA	sex	0.0982158	0.00415044	0.0229177	P00813	145.271
ADAM23	ADAM23	age_group	-0.0255057	0.302564	0.58665	O75077	95.107
ADAM23	ADAM23	sex	-0.0481579	0.426911	0.588419	O75077	56.1396
ADGRE2	ADGRE2	age_group	0.0183205	0.243903	0.523124	Q9UHX3	628.451
ADGRE2	ADGRE2	sex	-0.00597461	0.876873	0.928024	Q9UHX3	14.77
AGER_1	AGER	age_group	-0.0455714	0.0275623	0.148954	Q15109	7.15349
AGER_1	AGER	sex	-0.0416998	0.412676	0.575932	Q15109	175.725
AGRN	AGRN	age_group	0.0447518	0.0171637	0.110369	O00468	501.862
AGRN	AGRN	sex	-0.0506953	0.272868	0.439388	O00468	12.889
AGRP_1	AGRP	age_group	-0.0934843	4.6101e-06	0.000146371	O00253	28.8203	1
AGRP_1	AGRP	sex	-0.0637777	0.212434	0.379987	O00253	418.488	1
ALDH3A1	ALDH3A1	age_group	0.101536	0.112188	0.369711	P30838	27.8207
ALDH3A1	ALDH3A1	sex	0.199492	0.202999	0.369618	P30838	772.838
AMBN	AMBN	age_group	-0.00890895	0.574492	0.815614	Q9NP70	21.4352
AMBN	AMBN	sex	0.0819958	0.0339271	0.114139	Q9NP70	13.2838
ANGPT1_1	ANGPT1	age_group	0.0132626	0.65839	0.8598	Q15389	38.1386
ANGPT1_1	ANGPT1	sex	0.0954567	0.192956	0.356915	Q15389	1.08338
ANGPTL2	ANGPTL2	age_group	0.0768864	0.00299338	0.0345599	Q9UKU9	215.873
ANGPTL2	ANGPTL2	sex	0.0250328	0.696134	0.807388	Q9UKU9	45.4844
ANGPTL4	ANGPTL4	age_group	-0.00887055	0.792012	0.933116	Q9BY76	246.767
ANGPTL4	ANGPTL4	sex	-0.1303	0.112625	0.240443	Q9BY76	12.6688
ANXA11	ANXA11	age_group	-0.0151994	0.245532	0.524076	P50995	1.31608
ANXA11	ANXA11	sex	-0.0122018	0.703843	0.812619	P50995	0.868578
AOC1	AOC1	age_group	-0.0682812	0.21815	0.499189	P19801	1.59437
AOC1	AOC1	sex	-0.647836	9.46671e-07	4.70751e-05	P19801	0.276997
ARHGEF12	ARHGEF12	age_group	-0.0364842	0.0446701	0.208187	Q9NZN5	0.161839
ARHGEF12	ARHGEF12	sex	0.155162	0.000427705	0.00443416	Q9NZN5	4.24838
ATP5IF1	ATP5IF1	age_group	0.0213308	0.0444484	0.208187	Q9UII2	1.17699
ATP5IF1	ATP5IF1	sex	-0.0407872	0.117267	0.247185	Q9UII2	0.480354
AXIN1	AXIN1	age_group	-0.00668847	0.718507	0.899201	O15169	6.40909
AXIN1	AXIN1	sex	-0.0129722	0.775285	0.858351	O15169	56.3514
B4GALT1	B4GALT1	age_group	-0.010108	0.503249	0.772357	P15291	173.569
B4GALT1	B4GALT1	sex	-0.00622068	0.866473	0.918931	P15291	165.607
BACH1	BACH1	age_group	0.014136	0.349368	0.636125	O14867	2.63107
BACH1	BACH1	sex	-0.0389055	0.292767	0.454819	O14867	15.6182
BANK1	BANK1	age_group	0.0318419	0.283454	0.572416	Q8NDB2	8.26888
BANK1	BANK1	sex	-0.0969198	0.182132	0.342678	Q8NDB2	54.7607
BCR	BCR	age_group	-0.024023	0.357989	0.649495	P11274	0.650552
BCR	BCR	sex	-0.138344	0.0298663	0.106098	P11274	30.3064
BSG	BSG	age_group	0.00117144	0.926461	0.9901	P35613	265.754
BSG	BSG	sex	0.032472	0.295481	0.456169	P35613	304.766
BTN2A1	BTN2A1	age_group	0.00897414	0.479539	0.761268	Q7KYR7	488.895
BTN2A1	BTN2A1	sex	-0.0689908	0.0256283	0.092994	Q7KYR7	3.01484
BTN3A2	BTN3A2	age_group	0.000142484	0.995042	0.999372	P78410	213.995
BTN3A2	BTN3A2	sex	-0.101294	0.070117	0.179448	P78410	0.857801
C1QA_1	C1QA	age_group	0.025129	0.136313	0.391702	P02745	63.6671
C1QA_1	C1QA	sex	-0.115459	0.00488651	0.0258578	P02745	117.171
CASP2	CASP2	age_group	0.00095593	0.925913	0.9901	P42575	5.03322
CASP2	CASP2	sex	-0.00157754	0.950033	0.966862	P42575	11.968
CCL11_1	CCL11	age_group	0.0695157	0.0280431	0.149957	P51671	797.905
CCL11_1	CCL11	sex	0.126431	0.103698	0.233969	P51671	185.725
CCL13_1	CCL13	age_group	0.172539	1.78862e-06	7.57181e-05	Q99616	265.781		1
CCL13_1	CCL13	sex	-0.0291807	0.748256	0.847743	Q99616	5.75967		1
CCL17_1	CCL17	age_group	0.0830093	0.0578371	0.24083	Q92583	127.448
CCL17_1	CCL17	sex	0.0999862	0.352386	0.517377	Q92583	9.6403
CCL21_1	CCL21	age_group	-0.052364	0.0143343	0.0958137	O00585	88.8711
CCL21_1	CCL21	sex	-0.110584	0.0350445	0.116254	O00585	41.0436
CCL22_1	CCL22	age_group	0.0175872	0.521561	0.793273	O00626	78.0198
CCL22_1	CCL22	sex	-0.199277	0.00272962	0.0171191	O00626	193.303
CCL23_1	CCL23	age_group	0.0357919	0.134973	0.391702	P55773	258.653
CCL23_1	CCL23	sex	-0.121871	0.0371816	0.118794	P55773	48.9987
CCL24_1	CCL24	age_group	-0.00362398	0.944371	0.993608	O00175	90.1257
CCL24_1	CCL24	sex	0.130488	0.304277	0.462792	O00175	136.306
CCL25	CCL25	age_group	0.0770333	0.119917	0.380407	O15444	625.447
CCL25	CCL25	sex	-0.15369	0.205604	0.371697	O15444	11.13
CCL28_1	CCL28	age_group	-0.0159168	0.592161	0.826127	Q9NRJ3	250.485
CCL28_1	CCL28	sex	-0.146164	0.0435747	0.12945	Q9NRJ3	67.9911
CCL3_1	CCL3	age_group	0.0962142	0.00153393	0.0194809	P10147	846.725
CCL3_1	CCL3	sex	0.00752348	0.920388	0.953971	P10147	45.5132
CCL4_1	CCL4	age_group	0.0543021	0.0477974	0.218545	P13236	237.932
CCL4_1	CCL4	sex	0.0426257	0.527568	0.67189	P13236	41.3699
CCL7_1	CCL7	age_group	0.171923	3.73213e-05	0.000789967	P80098	545.706
CCL7_1	CCL7	sex	-0.0999825	0.336843	0.504768	P80098	21.8614
CCN2	CCN2	age_group	-0.00937268	0.70388	0.888326	P29279	77.7309
CCN2	CCN2	sex	-0.147805	0.0136869	0.0589776	P29279	1.57403
CD160	CD160	age_group	-0.0319491	0.183976	0.445047	O95971	42.1056
CD160	CD160	sex	-0.192444	0.000951512	0.00779626	O95971	12.5598
CD200_1	CD200	age_group	-0.039689	0.243219	0.523124	P41217	237.676
CD200_1	CD200	sex	-0.0202481	0.80821	0.881053	P41217	320.032
CD200R1_1	CD200R1	age_group	-0.056908	0.0079282	0.0682632	Q8TD46	28.3326		1
CD200R1_1	CD200R1	sex	-0.0576132	0.275754	0.439388	Q8TD46	39.5686		1
CD22	CD22	age_group	-0.0621684	0.0134979	0.0952351	P20273	26.9444
CD22	CD22	sex	-0.0143803	0.816817	0.888071	P20273	739.1
CD244	CD244	age_group	-0.0303125	0.0721245	0.276454	Q9BZW8	4.10825
CD244	CD244	sex	-0.0677985	0.100702	0.233969	Q9BZW8	85.8881
CD276_1	CD276	age_group	-0.0328547	0.127161	0.382439	Q5ZPR3	593.081
CD276_1	CD276	sex	-0.179291	0.000584748	0.00540094	Q5ZPR3	82.8642
CD4_1	CD4	age_group	0.000444092	0.978484	0.999372	P01730	352.494
CD4_1	CD4	sex	-0.078861	0.049426	0.141161	P01730	0.32856
CD40_1	CD40	age_group	0.0248781	0.178687	0.442795	P25942	104.251
CD40_1	CD40	sex	-0.012282	0.78674	0.86695	P25942	3.05644
CD40LG_1	CD40LG	age_group	-0.0566528	0.0465212	0.214843	P29965	2.13814
CD40LG_1	CD40LG	sex	-0.0837096	0.231131	0.398075	P29965	18.7392
CD48	CD48	age_group	-0.034311	0.0268183	0.146491	P09326	88.4032
CD48	CD48	sex	-0.0865812	0.0224614	0.0857923	P09326	104.39
CD58	CD58	age_group	0.000449683	0.952181	0.995284	P19256	8.35312
CD58	CD58	sex	0.088824	6.22664e-07	3.93929e-05	P19256	64.9678
CD6	CD6	age_group	-0.0551341	0.0266926	0.146491	P30203	0.252287
CD6	CD6	sex	-0.174764	0.00397399	0.0225224	P30203	501.808
CD70	CD70	age_group	0.0835617	0.0115524	0.0861379	P32970	338.809
CD70	CD70	sex	-0.118363	0.146136	0.294592	P32970	780.962
CD79B	CD79B	age_group	-0.00774605	0.706255	0.888326	P40259	261.332
CD79B	CD79B	sex	-0.000552317	0.991246	0.991246	P40259	13.9247
CD83_1	CD83	age_group	0.0703832	0.0905002	0.328386	Q01151	248.06
CD83_1	CD83	sex	-0.269471	0.00781103	0.0367407	Q01151	212.387
CD84	CD84	age_group	-0.0300919	0.160769	0.412314	Q9UIB8	17.828
CD84	CD84	sex	-0.0423937	0.420492	0.582043	Q9UIB8	9.76408
CDON	CDON	age_group	-0.0971834	4.56837e-07	2.32073e-05	Q4KMG0	111.591
CDON	CDON	sex	0.128634	0.00765756	0.0366985	Q4KMG0	90.1037
CDSN	CDSN	age_group	0.0436761	0.378009	0.669812	Q15517	70.271
CDSN	CDSN	sex	0.118613	0.328131	0.494631	Q15517	120.732
CEACAM21	CEACAM21	age_group	0.0268768	0.697265	0.887789	Q3KPI0	38.88
CEACAM21	CEACAM21	sex	-0.101411	0.548801	0.690264	Q3KPI0	23.2306
CEP164	CEP164	age_group	0.000406851	0.981008	0.999372	Q9UPV0	0.528673
CEP164	CEP164	sex	-0.0656197	0.115805	0.246145	Q9UPV0	2.33442
CHRDL1	CHRDL1	age_group	0.087997	9.08417e-05	0.00177491	Q9BU40	2259.76
CHRDL1	CHRDL1	sex	-0.239073	1.29131e-05	0.000312375	Q9BU40	359.428
CKAP4	CKAP4	age_group	-0.0221993	0.485316	0.765645	Q07065	463.534
CKAP4	CKAP4	sex	-0.252123	0.00105046	0.00811091	Q07065	1.15444
CKMT1A_CKMT1B	CKMT1A_CKMT1B	age_group	-0.0140695	0.680789	0.880002	P12532	37.5611
CKMT1A_CKMT1B	CKMT1A_CKMT1B	sex	0.00508062	0.951636	0.966862	P12532	14.6561
CLEC4A	CLEC4A	age_group	-0.00817238	0.793516	0.933116	Q9UMR7	15.2903
CLEC4A	CLEC4A	sex	-0.155818	0.0405382	0.123314	Q9UMR7	167.104
CLEC4C	CLEC4C	age_group	-0.0398141	0.496154	0.768433	Q8WTT0	20.8786
CLEC4C	CLEC4C	sex	-0.235154	0.0997798	0.233969	Q8WTT0	201.402
CLEC4D	CLEC4D	age_group	-0.0478905	0.216013	0.498793	Q8WXI8	13.9257
CLEC4D	CLEC4D	sex	-0.294721	0.00168521	0.0117272	Q8WXI8	97.3534
CLEC7A	CLEC7A	age_group	0.0174465	0.398848	0.677641	Q9BXN2	279.54
CLEC7A	CLEC7A	sex	-0.153329	0.00221482	0.0148043	Q9BXN2	19.8789
CLIP2	CLIP2	age_group	-0.00786205	0.850216	0.945098	Q9UDT6	3.55327
CLIP2	CLIP2	sex	-0.0662226	0.51578	0.665214	Q9UDT6	17.0702
CLSTN2	CLSTN2	age_group	0.0380921	0.161517	0.412314	Q9H4D0	266.15
CLSTN2	CLSTN2	sex	0.0879373	0.187019	0.348005	Q9H4D0	6.56114
COLEC12	COLEC12	age_group	0.0635828	0.000803212	0.0110279	Q5KU26	1605.89
COLEC12	COLEC12	sex	-0.180416	9.52347e-05	0.00142292	Q5KU26	175.919
CRELD2	CRELD2	age_group	0.00267198	0.896131	0.978999	Q6UXH1	33.0855
CRELD2	CRELD2	sex	-0.103644	0.0376374	0.119431	Q6UXH1	37.0318
CRHBP	CRHBP	age_group	0.0335814	0.0983818	0.346835	P24387	201.843
CRHBP	CRHBP	sex	0.015854	0.750775	0.847743	P24387	214.17
CRIM1	CRIM1	age_group	-0.000227946	0.990477	0.999372	Q9NZV1	720.194
CRIM1	CRIM1	sex	-0.11099	0.0168596	0.0703136	Q9NZV1	53.7174
CRKL	CRKL	age_group	-0.00429454	0.396141	0.677161	P46109	1.53794
CRKL	CRKL	sex	-0.00929476	0.453366	0.609997	P46109	10.1397
CRLF1	CRLF1	age_group	-0.03044	0.0596186	0.24623	O75462	411.178	1
CRLF1	CRLF1	sex	-0.0476687	0.229566	0.39802	O75462	226.623	1
CSF1_1	CSF1	age_group	0.0228222	0.142084	0.400992	P09603	201.881
CSF1_1	CSF1	sex	-0.117675	0.00181069	0.0122644	P09603	34.3323
CST7_1	CST7	age_group	-0.00108759	0.975193	0.999372	O76096	0.231714		1
CST7_1	CST7	sex	-0.227015	0.00750327	0.0363016	O76096	3.83865		1
CTRC	CTRC	age_group	-0.0261247	0.547194	0.807937	Q99895	0.932587
CTRC	CTRC	sex	-0.356921	0.000662976	0.00590863	Q99895	143.934
CTSC	CTSC	age_group	0.0303787	0.105849	0.356101	P53634	169.377
CTSC	CTSC	sex	-0.127068	0.00544609	0.0279456	P53634	224.423
CTSO	CTSO	age_group	-0.0135452	0.436884	0.718242	P43234	107.376
CTSO	CTSO	sex	-0.00808032	0.849885	0.90702	P43234	81.8464
CXADR_1	CXADR	age_group	0.0134065	0.567155	0.814168	P78310	62.6356
CXADR_1	CXADR	sex	0.0212807	0.710749	0.815035	P78310	109.465
CXCL1_1	CXCL1	age_group	-0.0314515	0.170282	0.430364	P09341	7.8632		1
CXCL1_1	CXCL1	sex	-0.157778	0.00465255	0.0251435	P09341	25.8879		1
CXCL10_1	CXCL10	age_group	0.132228	0.00169005	0.0209401	P02778	911.624
CXCL10_1	CXCL10	sex	-0.204695	0.0487662	0.140816	P02778	26.5253
CXCL17	CXCL17	age_group	0.102569	3.47728e-06	0.000117764	Q6UXB2	2607.89	1
CXCL17	CXCL17	sex	-0.047605	0.391045	0.552572	Q6UXB2	8.20414	1
CXCL3_1	CXCL3	age_group	-0.0219578	0.389949	0.673943	P19876	1.24951
CXCL3_1	CXCL3	sex	-0.15318	0.0136995	0.0589776	P19876	21.7089
CXCL6_1	CXCL6	age_group	-0.0447806	0.152544	0.409788	P80162	18.6035
CXCL6_1	CXCL6	sex	-0.059693	0.436929	0.598275	P80162	1.5758
CXCL8_1	CXCL8	age_group	0.111384	1.96014e-05	0.000452613	P10145	296.593		1
CXCL8_1	CXCL8	age_group	0.111384	1.96014e-05	0.000452613	P10145	320.141		1
CXCL8_1	CXCL8	age_group	0.111384	1.96014e-05	0.000452613	P10145	306.056		1
CXCL8_1	CXCL8	age_group	0.111384	1.96014e-05	0.000452613	P10145	314.489		1
CXCL8_1	CXCL8	sex	-0.0942715	0.147856	0.295711	P10145	6.82461		1
CXCL8_1	CXCL8	sex	-0.0942715	0.147856	0.295711	P10145	10.1075		1
CXCL8_1	CXCL8	sex	-0.0942715	0.147856	0.295711	P10145	10.1743		1
CXCL8_1	CXCL8	sex	-0.0942715	0.147856	0.295711	P10145	8.26312		1
CXCL9_1	CXCL9	age_group	0.141553	2.26227e-05	0.000499667	Q07325	1696.09	1	1
CXCL9_1	CXCL9	sex	-0.134908	0.10547	0.233969	Q07325	28.1233	1	1
DAG1	DAG1	age_group	0.00199919	0.90778	0.983267	Q14118	27.5854
DAG1	DAG1	sex	0.0144293	0.732752	0.836444	Q14118	58.8596
DAPP1	DAPP1	age_group	0.00449409	0.873084	0.962097	Q9UN19	0.311443
DAPP1	DAPP1	sex	-0.228621	0.000767649	0.00649943	Q9UN19	6.92301
DBNL	DBNL	age_group	-0.00127909	0.834912	0.941951	Q9UJU6	0.841826
DBNL	DBNL	sex	0.0704654	1.4252e-06	5.50387e-05	Q9UJU6	15.7584
DECR1	DECR1	age_group	0.0425154	0.0942134	0.337045	Q16698	6.12577
DECR1	DECR1	sex	-0.0924076	0.137714	0.280958	Q16698	2.32153
DFFA	DFFA	age_group	-0.0221727	0.104695	0.354567	O00273	4.61629
DFFA	DFFA	sex	0.00595857	0.85912	0.91304	O00273	0.0781578
DGKZ	DGKZ	age_group	-0.0132732	0.563604	0.813383	Q13574	2.24538
DGKZ	DGKZ	sex	0.0226394	0.687571	0.804806	Q13574	8.07897
DNAJA2	DNAJA2	age_group	-0.00065149	0.946666	0.993608	O60884	0.100405
DNAJA2	DNAJA2	sex	0.05821	0.013943	0.0595213	O60884	29.3408
DNER	DNER	age_group	-0.0282604	0.160419	0.412314	Q8NFT8	18.8644
DNER	DNER	sex	0.102539	0.0369958	0.118794	Q8NFT8	257.536
DNPH1	DNPH1	age_group	-0.0039975	0.552649	0.810391	O43598	0.443428
DNPH1	DNPH1	sex	-0.0452901	0.00557499	0.0283209	O43598	169.842
EDAR	EDAR	age_group	-0.0416684	0.258678	0.53856	Q9UNE0	3.84395
EDAR	EDAR	sex	-0.166042	0.0653626	0.171059	Q9UNE0	10.2011
EGF_1	EGF	age_group	-0.0248759	0.46857	0.748533	P01133	0.538554
EGF_1	EGF	sex	-0.128737	0.124739	0.260772	P01133	0.297396
EGLN1	EGLN1	age_group	-0.0126263	0.602535	0.826127	Q9GZT9	75.0158
EGLN1	EGLN1	sex	-0.0939679	0.112517	0.240443	Q9GZT9	133.753
EIF4G1	EIF4G1	age_group	-0.00417413	0.755387	0.909542	Q04637	0.0586686
EIF4G1	EIF4G1	sex	-0.00992116	0.762359	0.853314	Q04637	8.32038
EIF5A	EIF5A	age_group	-0.00726345	0.502543	0.772357	P63241	0.1332
EIF5A	EIF5A	sex	0.0507319	0.0548654	0.148037	P63241	5.79212
ENPP5	ENPP5	age_group	-0.145379	2.49258e-08	2.53246e-06	Q9UJA9	323.54	1
ENPP5	ENPP5	sex	0.260081	6.35172e-05	0.00100834	Q9UJA9	1384.13	1
ENPP7	ENPP7	age_group	0.197832	0.000127879	0.00216543	Q6UWV6	82.5194
ENPP7	ENPP7	sex	0.122122	0.342284	0.508313	Q6UWV6	5.18864
EPCAM	EPCAM	age_group	-0.0429472	0.470379	0.749068	P16422	1.86229
EPCAM	EPCAM	sex	-0.235475	0.105147	0.233969	P16422	281.49
EPHA1	EPHA1	age_group	0.0130761	0.60125	0.826127	P21709	184.774
EPHA1	EPHA1	sex	0.0306599	0.616808	0.751411	P21709	1318.37
ERBB3	ERBB3	age_group	1.55054e-05	0.999163	0.999372	P21860	28.53
ERBB3	ERBB3	sex	-0.0696909	0.0531588	0.148037	P21860	969.871
ESM1	ESM1	age_group	-0.021404	0.359879	0.650599	Q9NQ30	248.583
ESM1	ESM1	sex	-0.0121512	0.832061	0.89363	Q9NQ30	38.2275
F2R	F2R	age_group	0.0306522	0.250784	0.530827	P25116	10.4691
F2R	F2R	sex	-0.177548	0.00620159	0.0305865	P25116	0.0734228
FABP1	FABP1	age_group	0.124411	0.0187857	0.113609	P07148	454.622
FABP1	FABP1	sex	0.147492	0.257744	0.426495	P07148	244.638
FABP9	FABP9	age_group	0.0789955	0.132047	0.39	Q0Z7S8	319.207
FABP9	FABP9	sex	0.0652598	0.612263	0.747668	Q0Z7S8	136.742
FASLG_1	FASLG	age_group	-0.0844852	0.000101237	0.00183672	P48023	373.539
FASLG_1	FASLG	sex	-0.122362	0.0230963	0.0869107	P48023	697.785
FCAR	FCAR	age_group	-0.0178519	0.593493	0.826127	P24071	17.7599
FCAR	FCAR	sex	-0.336836	2.66905e-05	0.000542351	P24071	1.06854
FCRL2	FCRL2	age_group	-0.0653159	0.0229344	0.130907	Q96LA5	178.917
FCRL2	FCRL2	sex	0.125853	0.0741961	0.186592	Q96LA5	0.314327
FCRL6	FCRL6	age_group	-0.0118641	0.69232	0.887789	Q6DN72	177.017
FCRL6	FCRL6	sex	-0.138229	0.058684	0.156902	Q6DN72	123.607
FGF19_1	FGF19	age_group	0.0459169	0.400655	0.678443	O95750	99.9512
FGF19_1	FGF19	sex	-0.27939	0.0359306	0.116281	O95750	33.1981
FGF5	FGF5	age_group	0.0533202	0.0408923	0.197841	P12034	1269.41
FGF5	FGF5	sex	0.0170543	0.79045	0.867276	P12034	266.937
FIS1	FIS1	age_group	-0.000772347	0.930773	0.9901	Q9Y3D6	13.5747
FIS1	FIS1	sex	0.111957	1.03498e-07	8.76284e-06	Q9Y3D6	5.08714
FLT3LG	FLT3LG	age_group	0.0888747	0.000108261	0.00189644	P49771	910.58	1
FLT3LG	FLT3LG	sex	-0.0480581	0.400788	0.56399	P49771	150.603	1
FOXO1	FOXO1	age_group	-0.0579883	0.00871902	0.0738211	Q12778	21.3293
FOXO1	FOXO1	sex	-0.11027	0.0423595	0.127329	Q12778	10.5336
FST	FST	age_group	0.13147	1.47652e-05	0.000401593	P19883	397.524	1
FST	FST	sex	-0.145327	0.0548174	0.148037	P19883	165.702	1
FSTL3	FSTL3	age_group	0.104398	2.78896e-06	0.0001012	O95633	1166.61
FSTL3	FSTL3	sex	-0.197902	0.000333185	0.00384677	O95633	28.0348
FXYD5	FXYD5	age_group	-0.0260263	0.21582	0.498793	Q96DB9	1.82403
FXYD5	FXYD5	sex	-0.0807176	0.11657	0.24674	Q96DB9	2.82986
GAL	GAL	age_group	-0.125178	0.00209613	0.0253532	P22466	178.263	1
GAL	GAL	sex	-0.045583	0.651019	0.779995	P22466	673.636	1
GBP2	GBP2	age_group	0.0582588	0.173635	0.434516	P32456	21.7192
GBP2	GBP2	sex	-0.358269	0.000542283	0.00527306	P32456	24.2796
GLOD4	GLOD4	age_group	0.000138342	0.981427	0.999372	Q9HC38	1.61046
GLOD4	GLOD4	sex	-0.051858	0.000293913	0.00355495	Q9HC38	77.4746
GMPR	GMPR	age_group	-0.00352938	0.602987	0.826127	P36959	11.896
GMPR	GMPR	sex	-0.0605181	0.000214267	0.00272119	P36959	412.638
GOPC	GOPC	age_group	-0.0200694	0.313068	0.595506	Q9HD26	2.29517
GOPC	GOPC	sex	-0.0819173	0.0919462	0.218619	Q9HD26	6.32769
GZMA_1	GZMA	age_group	0.0563813	0.103776	0.353815	P12544	101.36
GZMA_1	GZMA	sex	0.0396366	0.641464	0.774023	P12544	159.048
GZMB_1	GZMB	age_group	0.0977856	0.0443086	0.208187	P10144	35.5543
GZMB_1	GZMB	sex	0.272576	0.0218665	0.0841529	P10144	483.116
HCLS1	HCLS1	age_group	-0.0105275	0.167028	0.424251	P14317	1.94134
HCLS1	HCLS1	sex	0.00264049	0.887706	0.933654	P14317	21.8471
HEXIM1	HEXIM1	age_group	0.00731736	0.776007	0.923212	O94992	0.219967
HEXIM1	HEXIM1	sex	0.218554	0.00042743	0.00443416	O94992	40.075
HGF_1	HGF	age_group	0.0119746	0.689582	0.886855	P14210	329.687
HGF_1	HGF	sex	-0.384867	5.61802e-08	5.70791e-06	P14210	193.646
HLA-DRA_1	HLA-DRA	age_group	-0.0176135	0.538906	0.802827	P01903	201.439		1
HLA-DRA_1	HLA-DRA	sex	-0.0837992	0.231949	0.398075	P01903	0.712866		1
HPCAL1	HPCAL1	age_group	-0.0431801	0.0113687	0.0861379	P37235	15.1604
HPCAL1	HPCAL1	sex	0.0666952	0.112053	0.240443	P37235	2.82392
HSD11B1	HSD11B1	age_group	-0.0118008	0.55834	0.810391	P28845	22.5601
HSD11B1	HSD11B1	sex	-0.00373092	0.939788	0.962212	P28845	37.8814
HSPA1A	HSPA1A	age_group	0.000909295	0.869469	0.960196	P0DMV8	1.01761
HSPA1A	HSPA1A	sex	0.00842711	0.533805	0.676242	P0DMV8	7.65422
ICA1	ICA1	age_group	-0.00479009	0.79261	0.933116	Q05084	4.44064
ICA1	ICA1	sex	0.0100224	0.822256	0.888391	Q05084	0.720907
ICAM4	ICAM4	age_group	-0.0318083	0.338243	0.620316	Q14773	84.9601
ICAM4	ICAM4	sex	0.0730039	0.369494	0.539376	Q14773	22.9773
IDS	IDS	age_group	-0.0206111	0.049019	0.220232	P22304	13.3308
IDS	IDS	sex	-0.0731789	0.0041168	0.0229177	P22304	145.014
IFNGR1	IFNGR1	age_group	-0.0124701	0.22938	0.511075	P15260	292.548
IFNGR1	IFNGR1	sex	-0.0142124	0.576405	0.712442	P15260	12.7725
IFNLR1	IFNLR1	age_group	0.0364873	0.220333	0.501924	Q8IU57	4.22865
IFNLR1	IFNLR1	sex	0.00956846	0.895762	0.938242	Q8IU57	194.825
IKBKG_1	IKBKG	age_group	-0.00533703	0.727534	0.900034	Q9Y6K9	1.67054
IKBKG_1	IKBKG	sex	-0.0875184	0.0188525	0.0757824	Q9Y6K9	30.9709
IL10RB_1	IL10RB	age_group	0.0154389	0.297606	0.583721	Q08334	312.002
IL10RB_1	IL10RB	sex	-0.0312651	0.389239	0.552572	Q08334	84.5293
IL12B_1	IL12B	age_group	-0.0682424	0.0187137	0.113609	P29460	86.5631
IL12B_1	IL12B	sex	-0.249867	0.000391796	0.00432679	P29460	411.431
IL15_1	IL15	age_group	0.0273146	0.309396	0.595353	P40933	18.1216
IL15_1	IL15	sex	0.0531265	0.419676	0.582043	P40933	14.3484
IL16_1	IL16	age_group	-0.0211113	0.330512	0.612774	Q14005	238.443
IL16_1	IL16	sex	-0.180699	0.000567781	0.00534135	Q14005	43.7616
IL17RB_1	IL17RB	age_group	-0.0282822	0.531114	0.797839	Q9NRM6	153.48
IL17RB_1	IL17RB	sex	0.178657	0.10523	0.233969	Q9NRM6	226.467
IL18_1	IL18	age_group	0.0190997	0.407328	0.685173	Q14116	51.5866
IL18_1	IL18	sex	0.130541	0.0200196	0.0788368	Q14116	456.521
IL18R1_1	IL18R1	age_group	-0.00925206	0.679611	0.880002	Q13478	88.7326
IL18R1_1	IL18R1	sex	-0.0471289	0.389963	0.552572	Q13478	35.0442
IL1A	IL1A	age_group	0.0375278	0.635184	0.846098	P01583
IL1A	IL1A	sex	0.245661	0.203934	0.369994	P01583
IL1B_1	IL1B	age_group	0.0565341	0.557681	0.810391	P01584	5.07913
IL1B_1	IL1B	sex	0.711354	0.00232417	0.0149453	P01584	11.3084
IL1R2_1	IL1R2	age_group	-0.022777	0.147105	0.407664	P27930	10.8241
IL1R2_1	IL1R2	sex	0.03355	0.383937	0.550091	P27930	290.566
IL1RL2	IL1RL2	age_group	0.118097	0.000288148	0.00430527	Q9HB29	175.567
IL1RL2	IL1RL2	sex	-0.148562	0.0656625	0.171059	Q9HB29	762.717
IL1RN_1	IL1RN	age_group	0.0120843	0.641438	0.848569	P18510	111.524
IL1RN_1	IL1RN	sex	-0.102994	0.104035	0.233969	P18510	125.449
IL32	IL32	age_group	0.0524344	0.0662604	0.262971	P24001	440.554
IL32	IL32	sex	-0.10086	0.149744	0.298313	P24001	243.184
IL4R_1	IL4R	age_group	-0.0188283	0.394613	0.677161	P24394	267.201
IL4R_1	IL4R	sex	-0.224057	2.4084e-05	0.000509777	P24394	82.156
IL5RA	IL5RA	age_group	0.112577	0.00128251	0.0167055	Q01344	147.49
IL5RA	IL5RA	sex	-0.0889976	0.304038	0.462792	Q01344	26.8067
IL7_1	IL7	age_group	-0.0183606	0.374742	0.667962	P13232	6.17432		1
IL7_1	IL7	sex	-0.0388638	0.443045	0.603397	P13232	2.01643		1
IRAK1	IRAK1	age_group	-0.0105258	0.488896	0.765645	P51617	1.49505
IRAK1	IRAK1	sex	0.111935	0.00238577	0.0151496	P51617	31.8441
IRAK4_1	IRAK4	age_group	0.00211186	0.884703	0.969271	Q9NWZ3	0.226728		1
IRAK4_1	IRAK4	sex	0.0998057	0.00471725	0.0252249	Q9NWZ3	2.95756		1
ISM1	ISM1	age_group	0.0585895	0.0345561	0.179127	B1AKI9	320.949
ISM1	ISM1	sex	-0.216252	0.00133594	0.00983565	B1AKI9	239.053
ITGA11	ITGA11	age_group	-0.0126534	0.601892	0.826127	Q9UKX5	63.0135
ITGA11	ITGA11	sex	0.202338	0.000550142	0.00527306	Q9UKX5	72.3592
ITGA6	ITGA6	age_group	-0.0322916	0.0193125	0.115421	P23229	20.7651
ITGA6	ITGA6	sex	0.06504	0.0548537	0.148037	P23229	3.23775
ITM2A	ITM2A	age_group	-0.00492423	0.725425	0.900034	O43736	65.0368
ITM2A	ITM2A	sex	-0.00343402	0.920339	0.953971	O43736	8.58523
JCHAIN	JCHAIN	age_group	-0.0165976	0.57523	0.815614	P01591	25.3422
JCHAIN	JCHAIN	sex	-0.206804	0.00399019	0.0225224	P01591	170.72
JUN	JUN	age_group	-0.0237055	0.432281	0.71406	P05412	34.1317
JUN	JUN	sex	-0.0900106	0.222867	0.390402	P05412	7.65355
KLRB1	KLRB1	age_group	-0.0505605	0.00733986	0.0654149	Q12918	102.87
KLRB1	KLRB1	sex	-0.0900661	0.05211	0.147066	Q12918	66.8302
KLRD1	KLRD1	age_group	0.0402993	0.146418	0.407664	Q13241	563.681
KLRD1	KLRD1	sex	-0.0085133	0.900549	0.941315	Q13241	23.9652
KRT19	KRT19	age_group	0.0353855	0.126141	0.382439	P08727	549.557
KRT19	KRT19	sex	0.0498991	0.37935	0.547471	P08727	16.3258
KYNU	KYNU	age_group	0.0399342	0.195439	0.46394	Q16719	105.822
KYNU	KYNU	sex	0.357925	1.13986e-06	4.82542e-05	Q16719	374.655
LAIR1	LAIR1	age_group	0.0387165	0.0561516	0.237708	Q6GTX8	894.406
LAIR1	LAIR1	sex	-0.197578	5.31167e-05	0.000899442	Q6GTX8	34.5199
LAMA4	LAMA4	age_group	-0.0327178	0.065183	0.260732	Q16363	20.6272
LAMA4	LAMA4	sex	-0.146858	0.000640273	0.00580819	Q16363	129.134
LAMP3	LAMP3	age_group	0.118565	0.000321643	0.00466842	Q9UQV4	748.406
LAMP3	LAMP3	sex	-0.124966	0.126376	0.262664	Q9UQV4	110.97
LAP3	LAP3	age_group	0.074671	0.0180702	0.112882	P28838	26.1813	1
LAP3	LAP3	sex	0.415072	3.2052e-08	4.07061e-06	P28838	6.05269	1
LAT	LAT	age_group	-0.0194199	0.490747	0.765645	O43561	2.63762
LAT	LAT	sex	-0.165887	0.0155372	0.065774	O43561	12.9666
LGALS4	LGALS4	age_group	0.100532	0.000272989	0.00423845	P56470	819.111
LGALS4	LGALS4	sex	-0.105724	0.122913	0.258016	P56470	13.3816
LGALS9_1	LGALS9	age_group	-0.00782473	0.764281	0.913541	O00182	1049.46
LGALS9_1	LGALS9	sex	0.103505	0.104199	0.233969	O00182	77.7874
LGMN	LGMN	age_group	-0.00182404	0.940182	0.992957	Q99538	0.49268
LGMN	LGMN	sex	-0.118524	0.0454032	0.133323	Q99538	32.0083
LHPP	LHPP	age_group	-0.00783097	0.581205	0.815614	Q9H008	0.481638
LHPP	LHPP	sex	-0.0482058	0.164705	0.320575	Q9H008	372.963
LIFR	LIFR	age_group	-0.0396273	0.150936	0.407957	P42702	113.51
LIFR	LIFR	sex	-0.108553	0.107912	0.238344	P42702	75.9077
LILRB4	LILRB4	age_group	0.0182595	0.459582	0.741168	Q8NHJ6	598.956
LILRB4	LILRB4	sex	-0.0432706	0.474218	0.627351	Q8NHJ6	49.6577
LRRN1	LRRN1	age_group	-0.0509659	0.0373458	0.184198	Q6UXK5	74.3277
LRRN1	LRRN1	sex	0.115524	0.0541454	0.148037	Q6UXK5	162.706
LSP1	LSP1	age_group	-0.00168846	0.907117	0.983267	P33241	96.5979
LSP1	LSP1	sex	-0.0506113	0.152226	0.302072	P33241	133.689
LTBR	LTBR	age_group	0.0280725	0.0986905	0.346835	P36941	308.536
LTBR	LTBR	sex	-0.0835254	0.0444861	0.131389	P36941	55.1332
LY6D	LY6D	age_group	0.0639937	0.159748	0.412314	Q14210	415.688
LY6D	LY6D	sex	0.0924581	0.407559	0.570358	Q14210	20.6058
LY75	LY75	age_group	-0.0615261	0.0494222	0.220232	O60449	36.0333
LY75	LY75	sex	-0.0301371	0.695595	0.807388	O60449	3.36006
LY9	LY9	age_group	-0.0195507	0.311308	0.595506	Q9HBG7	95.4601
LY9	LY9	sex	-0.0989779	0.0355678	0.116281	Q9HBG7	79.4378
MANF	MANF	age_group	0.0136075	0.386032	0.673898	P55145	0.851795
MANF	MANF	sex	-0.0574174	0.134563	0.275638	P55145	0.700758
MAP2K6	MAP2K6	age_group	-0.0243317	0.155913	0.410383	P52564	6.81088
MAP2K6	MAP2K6	sex	0.133839	0.00128313	0.00958577	P52564	1.66324
MAPK9	MAPK9	age_group	-0.0216897	0.177463	0.441917	P45984	85.3946
MAPK9	MAPK9	sex	0.131529	0.000728329	0.00627104	P45984	30.4891
MATN2	MATN2	age_group	0.0187231	0.348797	0.636125	O00339	129.439
MATN2	MATN2	sex	-0.152245	0.00165923	0.0117272	O00339	493.612
MEGF10	MEGF10	age_group	-0.130145	1.50202e-05	0.000401593	Q96KG7	40.1396
MEGF10	MEGF10	sex	0.0765081	0.309097	0.467326	Q96KG7	2.95851
MEPE	MEPE	age_group	-0.241356	7.72665e-19	3.92514e-16	Q9NQ76	115.153	1
MEPE	MEPE	sex	0.0149349	0.838205	0.898329	Q9NQ76	1115.25	1
MERTK_1	MERTK	age_group	-0.021564	0.287637	0.575273	Q12866	660.871
MERTK_1	MERTK	sex	-0.015589	0.753891	0.849173	Q12866	275.229
METAP1D	METAP1D	age_group	0.00527965	0.781792	0.927921	Q6UB28	0.611512
METAP1D	METAP1D	sex	-0.0907738	0.0507512	0.144031	Q6UB28	8.08129
MGMT	MGMT	age_group	-0.0183774	0.656267	0.859237	P16455	0.178954
MGMT	MGMT	sex	-0.0954668	0.344679	0.509003	P16455	0.0454781
MICB_MICA	MICB_MICA	age_group	-0.0732121	0.303902	0.587005	Q29980_Q29983	59.0074
MICB_MICA	MICB_MICA	sex	-0.0044401	0.979713	0.987825	Q29980_Q29983	4.68471
MILR1	MILR1	age_group	0.0201006	0.706131	0.888326	Q7Z6M3	101.11
MILR1	MILR1	sex	0.167538	0.198529	0.362779	Q7Z6M3	219.101
MLN	MLN	age_group	0.145895	2.38743e-06	9.32936e-05	P12872	1281.49	1
MLN	MLN	sex	-0.081169	0.296118	0.456169	P12872	23.0247	1
MMP1_1	MMP1	age_group	0.0657723	0.25395	0.533084	P03956	119.926
MMP1_1	MMP1	sex	-0.151979	0.281803	0.44184	P03956	0.214024
MMP10	MMP10	age_group	0.0591439	0.121667	0.380407	P09238	0.166819
MMP10	MMP10	sex	0.0383908	0.682413	0.802832	P09238	53.028
MPIG6B	MPIG6B	age_group	-0.0182587	0.45311	0.73959	O95866	0.0383308
MPIG6B	MPIG6B	sex	-0.122613	0.0387664	0.120081	O95866	0.0856451
MVK	MVK	age_group	0.00456712	0.867983	0.960196	Q03426	20.0358
MVK	MVK	sex	-0.09469	0.158337	0.311765	Q03426	297.668
MYO9B	MYO9B	age_group	-0.0224672	0.155325	0.410383	Q13459	1.49349
MYO9B	MYO9B	sex	-0.00368151	0.924432	0.954495	Q13459	0.155618
MZB1	MZB1	age_group	-0.0694002	0.0124038	0.0900158	Q8WU39	2.46939
MZB1	MZB1	sex	-0.252129	0.000180726	0.00241602	Q8WU39	67.2084
NBN	NBN	age_group	0.00526005	0.822326	0.94112	O60934	7.31714
NBN	NBN	sex	-0.151401	0.00776676	0.0367407	O60934	168.154
NCF2	NCF2	age_group	0.0135841	0.579786	0.815614	P19878	8.06195
NCF2	NCF2	sex	-0.186522	0.00168445	0.0117272	P19878	97.8341
NCK2	NCK2	age_group	-0.00179315	0.926495	0.9901	O43639	3.18429
NCK2	NCK2	sex	-0.136887	0.00366608	0.0214065	O43639	6.25309
NCLN	NCLN	age_group	-0.0169913	0.464407	0.746579	Q969V3	4.97951
NCLN	NCLN	sex	-0.117527	0.0378939	0.119431	Q969V3	0.481883
NCR1_1	NCR1	age_group	-0.0291389	0.107404	0.358956	O76036	106.583
NCR1_1	NCR1	sex	0.035258	0.427415	0.588419	O76036	25.3318
NELL2	NELL2	age_group	-0.135661	9.72846e-10	1.64735e-07	Q99435	32.7658
NELL2	NELL2	sex	-0.149686	0.00789021	0.0367727	Q99435	477.893
NFATC1	NFATC1	age_group	1.55868e-05	0.999372	0.999372	O95644	2.46895
NFATC1	NFATC1	sex	-0.0319848	0.509412	0.663182	O95644	104.649
NFATC3	NFATC3	age_group	-0.0307402	0.0526846	0.22875	Q12968	0.630551
NFATC3	NFATC3	sex	0.0210307	0.589871	0.725556	Q12968	67.9391
NME3	NME3	age_group	-0.0144119	0.443608	0.726944	Q13232	7.71878
NME3	NME3	sex	0.0169039	0.713809	0.8167	Q13232	22.6439
NT5C3A	NT5C3A	age_group	0.0503133	0.0116998	0.0861379	Q9H0P0	14.9287
NT5C3A	NT5C3A	sex	0.208013	1.56079e-05	0.0003604	Q9H0P0	6.0493
NUB1	NUB1	age_group	0.014478	0.432934	0.71406	Q9Y5A7	0.380229
NUB1	NUB1	sex	0.0990856	0.0275998	0.0994375	Q9Y5A7	8.92409
NUDC	NUDC	age_group	-0.000100983	0.990487	0.999372	Q9Y266	0.40506
NUDC	NUDC	sex	0.023202	0.262556	0.431714	Q9Y266	0.0410868
OMD	OMD	age_group	-0.114634	0.000275332	0.00423845	Q99983	380.171
OMD	OMD	sex	-0.101541	0.194462	0.357923	Q99983	340.796
OSCAR	OSCAR	age_group	-0.00269238	0.885318	0.969271	Q8IYS5	95.5857
OSCAR	OSCAR	sex	-0.135206	0.00279044	0.0172871	Q8IYS5	36.8805
OSM_1	OSM	age_group	-0.0346846	0.28167	0.572354	P13725	6.92977		1
OSM_1	OSM	sex	-0.298519	0.000119722	0.00173767	P13725	54.6562		1
PADI2	PADI2	age_group	-0.009412	0.819269	0.94112	Q9Y2J8	6.62729
PADI2	PADI2	sex	-0.216885	0.0306042	0.10722	Q9Y2J8	88.9208
PARP1	PARP1	age_group	0.00385855	0.831502	0.941951	P09874	53.7362
PARP1	PARP1	sex	0.112636	0.0105736	0.0475342	P09874	131.343
PCDH1	PCDH1	age_group	0.00379655	0.674439	0.876253	Q08174	328.008
PCDH1	PCDH1	sex	0.0259296	0.240684	0.408171	Q08174	283.226
PDGFB_1	PDGFB	age_group	-0.0279953	0.333473	0.616015	P01127	13.6385
PDGFB_1	PDGFB	sex	-0.0423609	0.550382	0.690355	P01127	2.35226
PDLIM7	PDLIM7	age_group	0.00362183	0.816208	0.94112	Q9NR12	1.33488
PDLIM7	PDLIM7	sex	-0.156231	2.89795e-05	0.000566214	Q9NR12	5.52952
PGF_1	PGF	age_group	-0.00366896	0.904204	0.983267	P49763	1207.07
PGF_1	PGF	sex	-0.0319616	0.668483	0.795292	P49763	1249.46
PIK3AP1	PIK3AP1	age_group	0.0284378	0.25277	0.532809	Q6ZUJ8	3.11205
PIK3AP1	PIK3AP1	sex	0.00487641	0.936272	0.962212	Q6ZUJ8	4.34142
PKLR	PKLR	age_group	0.00499393	0.491339	0.765645	P30613	0.908505
PKLR	PKLR	sex	0.00380897	0.830365	0.89363	P30613	74.8318
PLA2G4A	PLA2G4A	age_group	-0.00686949	0.63454	0.846098	P47712	1.37527
PLA2G4A	PLA2G4A	sex	0.0268145	0.448434	0.609103	P47712	0.301509
PLAUR	PLAUR	age_group	-0.00523345	0.820128	0.94112	Q03405	619.261
PLAUR	PLAUR	sex	-0.27151	6.97906e-07	3.93929e-05	Q03405	201.536
PLXNA4	PLXNA4	age_group	0.0110312	0.735777	0.902838	Q9HCM2	0.522139
PLXNA4	PLXNA4	sex	-0.170158	0.0325843	0.111843	Q9HCM2	9.84716
PNLIPRP2	PNLIPRP2	age_group	0.196682	0.271422	0.558228	P54317	9.75824
PNLIPRP2	PNLIPRP2	sex	-0.109307	0.803168	0.879331	P54317	0.97996
PNPT1	PNPT1	age_group	0.0309123	0.182855	0.444452	Q8TCS8	168.914
PNPT1	PNPT1	sex	-0.0416029	0.464803	0.618115	Q8TCS8	23.3683
PON3	PON3	age_group	-0.0543646	0.122227	0.380407	Q15166	97.2064	1
PON3	PON3	sex	-0.0750188	0.384753	0.550091	Q15166	485.404	1
PPP1R9B	PPP1R9B	age_group	0.0138165	0.468549	0.748533	Q96SB3	2.76248
PPP1R9B	PPP1R9B	sex	-0.00457051	0.922047	0.953971	Q96SB3	4.52723
PRDX3	PRDX3	age_group	0.0138141	0.495922	0.768433	P30048	0.792526
PRDX3	PRDX3	sex	-0.135125	0.00608177	0.0302896	P30048	8.56951
PRDX5	PRDX5	age_group	0.000682743	0.929822	0.9901	P30044	14.6028
PRDX5	PRDX5	sex	0.11529	1.82068e-10	3.08303e-08	P30044	11.8254
PREB	PREB	age_group	-0.0276997	0.14846	0.407664	Q9HCU5	27.0726
PREB	PREB	sex	-0.100619	0.0315498	0.109029	Q9HCU5	47.0748
PRELP	PRELP	age_group	0.0831591	0.0424784	0.203576	P51888	1291.29
PRELP	PRELP	sex	0.0489039	0.627731	0.761068	P51888	0.912325
PRKAB1	PRKAB1	age_group	-0.0157789	0.365516	0.656121	Q9Y478	3.13597
PRKAB1	PRKAB1	sex	0.0735328	0.0842378	0.206395	Q9Y478	25.0978
PRKCQ	PRKCQ	age_group	0.000743655	0.965151	0.998568	Q04759	6.97632
PRKCQ	PRKCQ	sex	-0.000797078	0.984743	0.990593	Q04759	0.10661
PRSS8	PRSS8	age_group	0.0663203	0.00927583	0.076286	Q16651	560.286
PRSS8	PRSS8	sex	-0.0678627	0.280236	0.44184	Q16651	1048.61
PSIP1	PSIP1	age_group	-0.000335309	0.991301	0.999372	O75475	20.3092
PSIP1	PSIP1	sex	-0.17786	0.0174146	0.0719236	O75475	87.0561
PSMG3	PSMG3	age_group	-0.00665542	0.255604	0.53435	Q9BT73	1.02527
PSMG3	PSMG3	sex	0.0499813	0.000409362	0.0044246	Q9BT73	423.511
PTH1R	PTH1R	age_group	0.019599	0.404249	0.682255	Q03431	112.782
PTH1R	PTH1R	sex	0.0929878	0.105283	0.233969	Q03431	16.203
PTPN6	PTPN6	age_group	0.00486405	0.651691	0.855449	P29350	11.8917
PTPN6	PTPN6	sex	-0.0104398	0.692376	0.806713	P29350	6.94808
PTPRM	PTPRM	age_group	-0.0122041	0.697299	0.887789	P28827	163.254
PTPRM	PTPRM	sex	-0.0432314	0.573581	0.710681	P28827	152.546
PTX3_1	PTX3	age_group	0.00866819	0.804884	0.939957	P26022	0.955742
PTX3_1	PTX3	sex	-0.14771	0.084508	0.206395	P26022	30.4588
RAB37	RAB37	age_group	-0.0301998	0.18064	0.44331	Q96AX2	86.3984
RAB37	RAB37	sex	-0.117451	0.0328953	0.112153	Q96AX2	1.24136
RAB6A	RAB6A	age_group	-0.0240102	0.0860575	0.316791	P20340	0.891653
RAB6A	RAB6A	sex	-0.0544576	0.112039	0.240443	P20340	349.123
RABGAP1L	RABGAP1L	age_group	-0.0012304	0.933167	0.9901	Q5R372	5.90791
RABGAP1L	RABGAP1L	sex	0.145101	3.75064e-05	0.000680474	Q5R372	73.1877
REG4	REG4	age_group	0.087604	0.00575634	0.0560609	Q9BYZ8	929.632
REG4	REG4	sex	-0.124345	0.111676	0.240443	Q9BYZ8	22.7945
ROBO1	ROBO1	age_group	-0.064523	0.000145929	0.00239134	Q9Y6N7	7.41041
ROBO1	ROBO1	sex	-0.0710662	0.0920955	0.218619	Q9Y6N7	349.251
SAMD9L	SAMD9L	age_group	0.0422299	0.0808388	0.304193	Q8IVG5	0.646584
SAMD9L	SAMD9L	sex	-0.179581	0.00225139	0.0148533	Q8IVG5	4.90635
SCG3	SCG3	age_group	-0.0951707	6.89562e-05	0.00140119	Q8WXD2	10.228	1
SCG3	SCG3	sex	-0.199662	0.000694154	0.00607983	Q8WXD2	381.296	1
SCGB1A1	SCGB1A1	age_group	-0.0121763	0.757407	0.909542	P11684	567.056
SCGB1A1	SCGB1A1	sex	0.00511074	0.957781	0.971164	P11684	47.3512
SCGB3A2	SCGB3A2	age_group	0.0775921	0.150976	0.407957	Q96PL1	116.821
SCGB3A2	SCGB3A2	sex	-0.163877	0.21579	0.382988	Q96PL1	132.677
SCRN1	SCRN1	age_group	0.0175651	0.294191	0.581513	Q12765	38.0336
SCRN1	SCRN1	sex	0.107025	0.00857653	0.0392511	Q12765	4.88982
SELPLG	SELPLG	age_group	-0.0506532	0.003663	0.0395916	Q14242	43.2681
SELPLG	SELPLG	sex	-0.0876163	0.0411569	0.124451	Q14242	7.5028
SERPINB8	SERPINB8	age_group	0.0159463	0.544499	0.80643	P50452	79.6446
SERPINB8	SERPINB8	sex	-0.0837041	0.193212	0.356915	P50452	113.739
SH2D1A	SH2D1A	age_group	-0.0269117	0.335381	0.617296	O60880	3.07222
SH2D1A	SH2D1A	sex	-0.115309	0.0911203	0.218345	O60880	79.1627
SHMT1	SHMT1	age_group	0.00964218	0.537241	0.802701	P34896	6.68833
SHMT1	SHMT1	sex	0.0572173	0.133998	0.275591	P34896	21.8945
SIGLEC1	SIGLEC1	age_group	0.0628949	0.00931049	0.076286	Q9BZZ2	373.269
SIGLEC1	SIGLEC1	sex	-0.0467322	0.43353	0.595226	Q9BZZ2	17.8656
SIGLEC10	SIGLEC10	age_group	0.0193592	0.270225	0.558025	Q96LC7	213.68
SIGLEC10	SIGLEC10	sex	0.00152852	0.971684	0.983298	Q96LC7	24.9661
SIRPB1	SIRPB1	age_group	0.00608515	0.821747	0.94112	O00241	181.539
SIRPB1	SIRPB1	sex	-0.14798	0.0243831	0.090171	O00241	160.457
SIT1	SIT1	age_group	-0.00264499	0.91941	0.9901	Q9Y3P8	63.1721
SIT1	SIT1	sex	-0.131108	0.0395371	0.121348	Q9Y3P8	9.24713
SKAP2	SKAP2	age_group	0.0114044	0.525282	0.796547	O75563	4.63775
SKAP2	SKAP2	sex	-0.158568	0.000248285	0.00307631	O75563	5.39424
SLAMF7	SLAMF7	age_group	-0.00290486	0.93426	0.9901	Q9NQ25	12.0783
SLAMF7	SLAMF7	sex	-0.0607955	0.480564	0.632452	Q9NQ25	33.8485
SMOC2	SMOC2	age_group	0.0372097	0.0636166	0.256486	Q9H3U7	321.101
SMOC2	SMOC2	sex	0.191974	7.29885e-05	0.00112358	Q9H3U7	1253.09
SMPDL3A	SMPDL3A	age_group	0.0150465	0.728177	0.900034	Q92484	3.13399
SMPDL3A	SMPDL3A	sex	0.184357	0.0809598	0.199649	Q92484	131.461
SPINT2	SPINT2	age_group	0.0254211	0.0672838	0.264911	O43291	176.167
SPINT2	SPINT2	sex	-0.0374734	0.271938	0.439388	O43291	93.1498
SPON1	SPON1	age_group	0.0393271	0.102371	0.351381	Q9HCB6	1098.67
SPON1	SPON1	sex	-0.0269002	0.649178	0.779627	Q9HCB6	196.26
SPRY2	SPRY2	age_group	0.0135232	0.625675	0.842563	O43597	7.37512
SPRY2	SPRY2	sex	-0.109889	0.104486	0.233969	O43597	9.89165
SRPK2	SRPK2	age_group	0.00337877	0.829719	0.941951	P78362	1.68608
SRPK2	SRPK2	sex	-0.0373275	0.331398	0.498077	P78362	19.9941
STX8	STX8	age_group	0.00488151	0.759145	0.909542	Q9UNK0	2.54541
STX8	STX8	sex	0.0277734	0.47602	0.628099	Q9UNK0	10.8318
SULT2A1	SULT2A1	age_group	0.0222938	0.250523	0.530827	Q06520	98.7594
SULT2A1	SULT2A1	sex	0.118684	0.0119624	0.0530772	Q06520	262.886
TANK	TANK	age_group	-0.0101071	0.705517	0.888326	Q92844	5.01376
TANK	TANK	sex	0.0704199	0.281706	0.44184	Q92844	7.70749
TBC1D5	TBC1D5	age_group	0.00995886	0.696641	0.887789	Q92609	3.00686
TBC1D5	TBC1D5	sex	-0.0569423	0.362275	0.530362	Q92609	5.75852
TFF2	TFF2	age_group	0.094824	0.0148257	0.0978111	Q03403	801.165
TFF2	TFF2	sex	-0.436789	2.98497e-06	8.9198e-05	Q03403	160.737
TGFA	TGFA	age_group	-0.0101712	0.744307	0.908914	P01135	85.7862
TGFA	TGFA	sex	-0.246957	0.00105378	0.00811091	P01135	123.057
TGFB1_1	TGFB1	age_group	-0.000839268	0.963971	0.998568	P01137	167.584		1
TGFB1_1	TGFB1	sex	-0.0963677	0.0331905	0.112405	P01137	0.984727		1
TIMP3	TIMP3	age_group	0.109562	0.122845	0.380407	P35625	48.1897
TIMP3	TIMP3	sex	-0.375788	0.0302189	0.106606	P35625	33.2545
TLR3_1	TLR3	age_group	0.0352312	0.200992	0.472596	O15455	65.2892
TLR3_1	TLR3	sex	0.132581	0.0487866	0.140816	O15455	24.9475
TNFAIP8	TNFAIP8	age_group	-0.0575432	0.189828	0.454871	O95379	0.148288
TNFAIP8	TNFAIP8	sex	-0.143027	0.183237	0.343484	O95379	0.290583
TNFRSF11A_1	TNFRSF11A	age_group	0.076511	0.00436018	0.0452738	Q9Y6Q6	579.265
TNFRSF11A_1	TNFRSF11A	sex	-0.128147	0.0524299	0.147151	Q9Y6Q6	23.7082
TNFRSF11B_1	TNFRSF11B	age_group	0.139268	9.00527e-11	2.28734e-08	O00300	1871.42	1
TNFRSF11B_1	TNFRSF11B	sex	-0.0974953	0.0768736	0.192373	O00300	236.754	1
TNFRSF13B_1	TNFRSF13B	age_group	0.0601993	0.00586088	0.0560609	O14836	190.494
TNFRSF13B_1	TNFRSF13B	sex	-0.120906	0.0242544	0.090171	O14836	4.08107
TNFRSF14_1	TNFRSF14	age_group	0.0203143	0.0932811	0.336076	Q92956	328.408
TNFRSF14_1	TNFRSF14	sex	-0.0307151	0.301099	0.460718	Q92956	79.7606
TNFRSF4_1	TNFRSF4	age_group	0.0269938	0.182058	0.444452	P43489	450.894		1
TNFRSF4_1	TNFRSF4	sex	-0.101609	0.0396531	0.121348	P43489	11.6323		1
TNFSF10_1	TNFSF10	age_group	0.0338866	0.213713	0.498011	P50591	20.6047
TNFSF10_1	TNFSF10	sex	-0.11979	0.0720736	0.182156	P50591	0.445006
TNFSF12_1	TNFSF12	age_group	-0.025829	0.223085	0.505114	O43508	23.7153
TNFSF12_1	TNFSF12	sex	-0.0725286	0.162145	0.316806	O43508	77.8961
TNFSF13_1	TNFSF13	age_group	0.0390615	0.0109716	0.0844481	O75888	1131.23
TNFSF13_1	TNFSF13	sex	-0.176779	1.62516e-06	5.50387e-05	O75888	13.6094
TPP1	TPP1	age_group	0.0414991	0.0519814	0.22875	O14773	30.7597
TPP1	TPP1	sex	0.0341452	0.515507	0.665214	O14773	267.899
TPSAB1	TPSAB1	age_group	0.102757	0.15786	0.411246	Q15661	138.182
TPSAB1	TPSAB1	sex	-0.0397917	0.823685	0.888391	Q15661	19.8674
TPT1	TPT1	age_group	0.0204132	0.316172	0.595506	P13693	11.7997
TPT1	TPT1	sex	0.154962	0.00168463	0.0117272	P13693	5.93299
TRAF2	TRAF2	age_group	-0.00628797	0.733505	0.902838	Q12933	1.23423
TRAF2	TRAF2	sex	0.0943757	0.0359371	0.116281	Q12933	19.4365
TREM2_1	TREM2	age_group	0.186248	4.80055e-08	3.38816e-06	Q9NZC2	1247.25	1	1
TREM2_1	TREM2	sex	-0.212863	0.0132742	0.0581319	Q9NZC2	142.603	1	1
TRIM21	TRIM21	age_group	-0.0118	0.640807	0.848569	P19474	6.02836
TRIM21	TRIM21	sex	0.388218	4.0574e-11	1.03058e-08	P19474	185.328
TRIM5	TRIM5	age_group	-0.00526461	0.844922	0.943341	Q9C035	2.12343
TRIM5	TRIM5	sex	-0.0186453	0.777247	0.858351	Q9C035	17.0225
VEGFA_1	VEGFA	age_group	0.0295221	0.266547	0.552676	P15692	182.6
VEGFA_1	VEGFA	sex	-0.211628	0.00100037	0.00798394	P15692	6.22264
VEGFD_1	VEGFD	age_group	0.00489021	0.857833	0.951483	O43915	16.7241
VEGFD_1	VEGFD	sex	-0.117282	0.0782473	0.194851	O43915	330.213
WAS	WAS	age_group	0.00590138	0.814927	0.94112	P42768	12.2139
WAS	WAS	sex	-0.142821	0.0198876	0.0788368	P42768	4.85574
WFIKKN2	WFIKKN2	age_group	-0.058418	0.0107337	0.0838881	Q8TEU8	80.9061
WFIKKN2	WFIKKN2	sex	0.0705716	0.210912	0.378599	Q8TEU8	83.1843
YTHDF3	YTHDF3	age_group	0.0198931	0.384808	0.673898	Q7Z739	0.911988
YTHDF3	YTHDF3	sex	-0.0355517	0.526096	0.67189	Q7Z739	6.03581
AGER_2	AGER	age_group	-0.0694119	0.019992	0.116519	Q15109	7.15349
AGER_2	AGER	sex	0.0308559	0.674738	0.79899	Q15109	175.725
AGRP_2	AGRP	age_group	-0.163362	1.55383e-08	1.97337e-06	O00253	28.8203
AGRP_2	AGRP	sex	-0.0889022	0.225656	0.393929	O00253	418.488
ANGPT1_2	ANGPT1	age_group	0.00122987	0.972163	0.999372	Q15389	38.1386
ANGPT1_2	ANGPT1	sex	-0.0130877	0.879466	0.928833	Q15389	1.08338
ANGPT2	ANGPT2	age_group	0.0513362	0.277996	0.567156	O15123	216.533
ANGPT2	ANGPT2	sex	-0.156443	0.176667	0.335199	O15123	201.756
BDNF	BDNF	age_group	0.137085	0.0989983	0.346835	P23560	23.5584
BDNF	BDNF	sex	-0.375643	0.0646597	0.171059	P23560	59.3968
BST2	BST2	age_group	-0.0608748	0.488023	0.765645	Q10589	71.3148
BST2	BST2	sex	-0.0528678	0.80583	0.880348	Q10589	52.8431
C1QA_2	C1QA	age_group	0.0232346	0.317846	0.595506	P02745	63.6671
C1QA_2	C1QA	sex	-0.0358803	0.529047	0.67189	P02745	117.171
CALCA	CALCA	age_group	-0.0142798	0.758669	0.909542	P01258	168.566
CALCA	CALCA	sex	0.4639	3.16162e-05	0.000594853	P01258	4325.59
CCL1	CCL1	age_group	0.0613603	0.0723787	0.276454	P22362
CCL1	CCL1	sex	-0.253253	0.00228348	0.0148719	P22362
CCL11_2	CCL11	age_group	0.0812861	0.00595923	0.0560609	P51671	797.905
CCL11_2	CCL11	sex	0.103033	0.157395	0.311116	P51671	185.725
CCL13_2	CCL13	age_group	0.178165	5.06241e-07	2.33791e-05	Q99616	265.781		1
CCL13_2	CCL13	sex	0.00656358	0.941554	0.962212	Q99616	5.75967		1
CCL14	CCL14	age_group	0.0716149	0.118467	0.380407	Q16627	218.084
CCL14	CCL14	sex	-0.139331	0.21533	0.382988	Q16627	152.893
CCL15	CCL15	age_group	0.193324	0.294041	0.581513	Q16663	451.405
CCL15	CCL15	sex	0.519012	0.249863	0.418913	Q16663	39.8167
CCL16	CCL16	age_group	0.191227	0.153267	0.409788	O15467	347.293
CCL16	CCL16	sex	0.650068	0.0469125	0.136963	O15467	665.835
CCL17_2	CCL17	age_group	0.0818715	0.087736	0.320647	Q92583	127.448
CCL17_2	CCL17	sex	0.0764616	0.516196	0.665214	Q92583	9.6403
CCL19	CCL19	age_group	0.0944416	0.413628	0.688957	Q99731	128.927
CCL19	CCL19	sex	-0.346292	0.220436	0.387479	Q99731	30.6305
CCL2	CCL2	age_group	0.137077	1.93264e-05	0.000452613	P13500	171.409
CCL2	CCL2	sex	0.0530658	0.508578	0.663182	P13500	66.2958
CCL21_2	CCL21	age_group	-0.0587249	0.0621504	0.252579	O00585	88.8711
CCL21_2	CCL21	sex	0.0662743	0.391586	0.552572	O00585	41.0436
CCL22_2	CCL22	age_group	-0.143429	0.284499	0.572416	O00626	78.0198
CCL22_2	CCL22	sex	-0.40482	0.217152	0.383032	O00626	193.303
CCL23_2	CCL23	age_group	-0.0262531	0.84369	0.943341	P55773	258.653
CCL23_2	CCL23	sex	-0.409842	0.207896	0.374508	P55773	48.9987
CCL24_2	CCL24	age_group	-0.0670629	0.372299	0.665943	O00175	90.1257
CCL24_2	CCL24	sex	-0.0413858	0.822266	0.888391	O00175	136.306
CCL26	CCL26	age_group	-0.0898718	0.233978	0.519043	Q9Y258	1.51398
CCL26	CCL26	sex	0.267921	0.147027	0.295216	Q9Y258	306.224
CCL27	CCL27	age_group	0.185023	0.00772269	0.0676401	Q9Y4X3	947.462
CCL27	CCL27	sex	0.125755	0.463234	0.617688	Q9Y4X3	26.3274
CCL28_2	CCL28	age_group	-0.0294541	0.608212	0.826127	Q9NRJ3	250.485
CCL28_2	CCL28	sex	-0.495608	0.000348566	0.00393492	Q9NRJ3	67.9911
CCL3_2	CCL3	age_group	0.064489	0.0554974	0.236913	P10147	846.725
CCL3_2	CCL3	sex	-0.0380198	0.646163	0.777845	P10147	45.5132
CCL4_2	CCL4	age_group	0.0481788	0.274241	0.561752	P13236	237.932
CCL4_2	CCL4	sex	0.123875	0.25091	0.419284	P13236	41.3699
CCL5	CCL5	age_group	0.0252322	0.556807	0.810391	P13501	16.8158
CCL5	CCL5	sex	-0.195917	0.0614471	0.16343	P13501	63.92
CCL7_2	CCL7	age_group	0.199217	7.24584e-06	0.000216523	P80098	545.706
CCL7_2	CCL7	sex	0.0331626	0.765945	0.853314	P80098	21.8614
CCL8	CCL8	age_group	0.100518	0.00436696	0.0452738	P80075	165.314
CCL8	CCL8	sex	-0.0507462	0.560491	0.699581	P80075	3.15321
CD200_2	CD200	age_group	0.0178314	0.923302	0.9901	P41217	237.676
CD200_2	CD200	sex	-0.153885	0.734358	0.836444	P41217	320.032
CD200R1_2	CD200R1	age_group	-0.0996369	0.0127986	0.0915732	Q8TD46	28.3326		1
CD200R1_2	CD200R1	sex	-0.148338	0.132008	0.272602	Q8TD46	39.5686		1
CD27	CD27	age_group	0.0505387	0.120876	0.380407	P26842	416.161
CD27	CD27	sex	-0.0517955	0.517243	0.665214	P26842	8.46157
CD274	CD274	age_group	-0.0490722	0.10158	0.351381	Q9NZQ7	95.737
CD274	CD274	sex	0.023368	0.750953	0.847743	Q9NZQ7	299.577
CD276_2	CD276	age_group	-0.0305825	0.242545	0.523124	Q5ZPR3	593.081
CD276_2	CD276	sex	-0.103858	0.104549	0.233969	Q5ZPR3	82.8642
CD4_2	CD4	age_group	-0.00750307	0.755502	0.909542	P01730	352.494
CD4_2	CD4	sex	-0.16878	0.00386185	0.0222934	P01730	0.32856
CD40_2	CD40	age_group	-0.0414368	0.0680995	0.264911	P25942	104.251
CD40_2	CD40	sex	0.0290103	0.603311	0.740295	P25942	3.05644
CD40LG_2	CD40LG	age_group	-0.0327459	0.603215	0.826127	P29965	2.13814
CD40LG_2	CD40LG	sex	0.0594141	0.700187	0.81024	P29965	18.7392
CD46	CD46	age_group	-0.00524704	0.772937	0.921718	P15529	261.985
CD46	CD46	sex	-0.0935332	0.034723	0.116048	P15529	4.58751
CD80	CD80	age_group	-0.0242794	0.382177	0.67209	P33681	624.539
CD80	CD80	sex	-0.0399765	0.557012	0.696951	P33681	73.1092
CD83_2	CD83	age_group	-0.000592427	0.978916	0.999372	Q01151	248.06
CD83_2	CD83	sex	-0.162117	0.00283243	0.0173358	Q01151	212.387
CD93	CD93	age_group	0.0601234	0.13725	0.391702	Q9NPY3	136.827
CD93	CD93	sex	0.0944533	0.341157	0.508313	Q9NPY3	34.8423
CEACAM5	CEACAM5	age_group	0.136202	0.00474673	0.0472872	P06731	242.88
CEACAM5	CEACAM5	sex	0.194232	0.102287	0.233969	P06731	25.5504
CHI3L1	CHI3L1	age_group	-0.00799269	0.838114	0.941951	P36222	876.328
CHI3L1	CHI3L1	sex	-0.424202	5.64498e-06	0.000159314	P36222	99.5219
CRP	CRP	age_group	-0.118788	0.00319106	0.0360235	P02741
CRP	CRP	sex	-0.134434	0.176552	0.335199	P02741
CSF1_2	CSF1	age_group	0.0456274	0.315223	0.595506	P09603	201.881
CSF1_2	CSF1	sex	0.0443268	0.690611	0.806506	P09603	34.3323
CSF1R	CSF1R	age_group	-0.0937623	0.125432	0.382439	P07333	55.6061
CSF1R	CSF1R	sex	-0.286963	0.0550768	0.148037	P07333	344.404
CSF2	CSF2	age_group	0.00655943	0.849841	0.945098	P04141	29.8264
CSF2	CSF2	sex	-0.269839	0.00127955	0.00958577	P04141	221.72
CSF2RB	CSF2RB	age_group	-0.0732476	0.083007	0.309775	P32927	0.941315
CSF2RB	CSF2RB	sex	-0.213998	0.0383213	0.119431	P32927	103.254
CSF3	CSF3	age_group	-0.0802598	0.0139735	0.0958137	P09919	39.1655
CSF3	CSF3	sex	-0.369787	2.41041e-06	7.65305e-05	P09919	263.161
CSF3R	CSF3R	age_group	-0.0428316	0.188497	0.453821	Q99062	0.544404
CSF3R	CSF3R	sex	-0.379583	1.01934e-06	4.70751e-05	Q99062	58.9574
CST7_2	CST7	age_group	-0.0231097	0.570509	0.815614	O76096	0.231714		1
CST7_2	CST7	sex	-0.236778	0.0168863	0.0703136	O76096	3.83865		1
CTF1	CTF1	age_group	0.0116495	0.488978	0.765645	Q16619	7.88152
CTF1	CTF1	sex	-0.0155183	0.706733	0.814105	Q16619	1.25221
CTLA4	CTLA4	age_group	0.0195846	0.390038	0.673943	P16410
CTLA4	CTLA4	sex	-0.112307	0.0432769	0.129322	P16410
CTSS	CTSS	age_group	0.170409	0.529574	0.797839	P25774	159.708
CTSS	CTSS	sex	-0.717069	0.279574	0.44184	P25774	9.71549
CX3CL1	CX3CL1	age_group	-0.0457575	0.0296733	0.157021	P78423	203.703
CX3CL1	CX3CL1	sex	-0.0693965	0.179626	0.339219	P78423	84.6848
CXADR_2	CXADR	age_group	-0.0120472	0.532416	0.797839	P78310	62.6356
CXADR_2	CXADR	sex	0.0784867	0.0957515	0.226241	P78310	109.465
CXCL1_2	CXCL1	age_group	-0.0382111	0.133584	0.391702	P09341	7.8632		1
CXCL1_2	CXCL1	sex	-0.16411	0.00814061	0.0375948	P09341	25.8879		1
CXCL10_2	CXCL10	age_group	0.063418	0.555584	0.810391	P02778	911.624
CXCL10_2	CXCL10	sex	-0.189956	0.470845	0.624515	P02778	26.5253
CXCL11	CXCL11	age_group	0.106441	0.116439	0.376759	O14625	147.478
CXCL11	CXCL11	sex	-0.388174	0.0189456	0.0757824	O14625	147.896
CXCL13	CXCL13	age_group	-0.202345	0.130178	0.386728	O43927	65.1687
CXCL13	CXCL13	sex	-0.55439	0.0901796	0.217115	O43927	5.06231
CXCL16	CXCL16	age_group	0.0155877	0.749406	0.909542	Q9H2A7	286.239
CXCL16	CXCL16	sex	-0.189819	0.111127	0.240443	Q9H2A7	183.303
CXCL2	CXCL2	age_group	-0.00727567	0.83464	0.941951	P19875
CXCL2	CXCL2	sex	-0.335005	6.28875e-05	0.00100834	P19875
CXCL3_2	CXCL3	age_group	0.0165831	0.611576	0.828481	P19876	1.24951
CXCL3_2	CXCL3	sex	-0.0894752	0.262597	0.431714	P19876	21.7089
CXCL5	CXCL5	age_group	0.0462091	0.239129	0.523124	P42830	47.489
CXCL5	CXCL5	sex	-0.417536	8.96375e-06	0.000229938	P42830	395.969
CXCL6_2	CXCL6	age_group	-0.0687635	0.0182211	0.112882	P80162	18.6035
CXCL6_2	CXCL6	sex	-0.221797	0.00177325	0.0121731	P80162	1.5758
CXCL8_2	CXCL8	age_group	0.121305	1.81658e-05	0.000452613	P10145	296.593		1
CXCL8_2	CXCL8	age_group	0.121305	1.81658e-05	0.000452613	P10145	320.141		1
CXCL8_2	CXCL8	age_group	0.121305	1.81658e-05	0.000452613	P10145	306.056		1
CXCL8_2	CXCL8	age_group	0.121305	1.81658e-05	0.000452613	P10145	314.489		1
CXCL8_2	CXCL8	sex	-0.14616	0.0381231	0.119431	P10145	6.82461		1
CXCL8_2	CXCL8	sex	-0.14616	0.0381231	0.119431	P10145	10.1075		1
CXCL8_2	CXCL8	sex	-0.14616	0.0381231	0.119431	P10145	10.1743		1
CXCL8_2	CXCL8	sex	-0.14616	0.0381231	0.119431	P10145	8.26312		1
CXCL9_2	CXCL9	age_group	0.0684866	0.123557	0.380407	Q07325	1696.09		1
CXCL9_2	CXCL9	sex	-0.14085	0.196267	0.359941	Q07325	28.1233		1
EGF_2	EGF	age_group	-0.018578	0.601474	0.826127	P01133	0.538554
EGF_2	EGF	sex	-0.070354	0.419058	0.582043	P01133	0.297396
EPO	EPO	age_group	0.00120793	0.955998	0.997221	P01588	9.2769
EPO	EPO	sex	-0.0165652	0.757295	0.851119	P01588	44.3941
FASLG_2	FASLG	age_group	-0.110337	0.000765476	0.0108017	P48023	373.539
FASLG_2	FASLG	sex	-0.191317	0.0179701	0.0730306	P48023	697.785
FGF19_2	FGF19	age_group	0.0465657	0.531244	0.797839	O95750	99.9512
FGF19_2	FGF19	sex	-0.289805	0.11062	0.240443	O95750	33.1981
FGF2	FGF2	age_group	0.0772714	0.0804632	0.304193	P09038	14.9404
FGF2	FGF2	sex	-0.0288917	0.790293	0.867276	P09038	7.92176
FGF21	FGF21	age_group	0.405574	3.48325e-08	2.94915e-06	Q9NSA1	85.9097	1
FGF21	FGF21	sex	0.0877196	0.638527	0.772314	Q9NSA1	64.745	1
FLT4	FLT4	age_group	0.000968523	0.976348	0.999372	P35916	44.1559
FLT4	FLT4	sex	-0.121835	0.126678	0.262664	P35916	6.4451
FTH1	FTH1	age_group	-0.0384698	0.378417	0.669812	P02794
FTH1	FTH1	sex	0.239316	0.0244953	0.090171	P02794
FURIN	FURIN	age_group	0.0906792	0.00474734	0.0472872	P09958	325.857
FURIN	FURIN	sex	-0.152548	0.0536224	0.148037	P09958	31.5416
GFAP	GFAP	age_group	0.0552317	0.136931	0.391702	P14136	1725.22
GFAP	GFAP	sex	-0.165685	0.0680827	0.175564	P14136	232.403
GZMA_2	GZMA	age_group	0.0526588	0.134954	0.391702	P12544	101.36
GZMA_2	GZMA	sex	0.0105589	0.902842	0.941773	P12544	159.048
GZMB_2	GZMB	age_group	0.144193	0.0343264	0.179127	P10144	35.5543
GZMB_2	GZMB	sex	0.189605	0.257656	0.426495	P10144	483.116
HAVCR1	HAVCR1	age_group	0.274041	5.33569e-08	3.38816e-06	Q96D42	2189.72	1
HAVCR1	HAVCR1	sex	0.0734348	0.5655	0.704104	Q96D42	0.537089	1
HGF_2	HGF	age_group	-0.0126757	0.725324	0.900034	P14210	329.687
HGF_2	HGF	sex	-0.301971	0.000524896	0.00522838	P14210	193.646
HLA-DRA_2	HLA-DRA	age_group	-0.0291565	0.395113	0.677161	P01903	201.439		1
HLA-DRA_2	HLA-DRA	sex	-0.100344	0.231633	0.398075	P01903	0.712866		1
ICAM1	ICAM1	age_group	0.023254	0.397232	0.677161	P05362	255.195
ICAM1	ICAM1	sex	0.0275128	0.682723	0.802832	P05362	61.7407
ICOSLG	ICOSLG	age_group	0.0448943	0.155508	0.410383	O75144	0.941836
ICOSLG	ICOSLG	sex	0.200734	0.00909424	0.0412489	O75144	8.02779
IFNB1	IFNB1	age_group	0.0876576	0.0546914	0.235451	P01574
IFNB1	IFNB1	sex	0.307591	0.00566795	0.0285081	P01574
IFNG	IFNG	age_group	0.145414	0.015717	0.102362	P01579	119.15
IFNG	IFNG	sex	0.0936451	0.52802	0.67189	P01579	63.332
IFNL1	IFNL1	age_group	-0.0400069	0.318854	0.595506	Q8IU54	13.8356
IFNL1	IFNL1	sex	0.0293717	0.765304	0.853314	Q8IU54	36.9412
IKBKG_2	IKBKG	age_group	0.00655377	0.796523	0.934488	Q9Y6K9	1.67054
IKBKG_2	IKBKG	sex	-0.0838807	0.176837	0.335199	Q9Y6K9	30.9709
IL10RB_2	IL10RB	age_group	-0.00959381	0.635369	0.846098	Q08334	312.002
IL10RB_2	IL10RB	sex	-0.0541068	0.274232	0.439388	Q08334	84.5293
IL12B_2	IL12B	age_group	-0.100291	0.00289337	0.0341821	P29460	86.5631
IL12B_2	IL12B	sex	-0.274711	0.000834021	0.00694562	P29460	411.431
IL12RB1	IL12RB1	age_group	-0.0185411	0.576569	0.815614	P42701	170.489
IL12RB1	IL12RB1	sex	-0.0146103	0.857446	0.91304	P42701	1.30201
IL12p70	IL12p70	age_group	0.0560135	0.150082	0.407957	P29459|P29460
IL12p70	IL12p70	sex	0.00938033	0.921791	0.953971	P29459|P29460
IL13	IL13	age_group	-0.05154	0.454236	0.73959	P35225	9.06475
IL13	IL13	sex	-0.174851	0.299535	0.45971	P35225	2.39516
IL15_2	IL15	age_group	0.048447	0.0376126	0.184198	P40933	18.1216
IL15_2	IL15	sex	0.0426826	0.456529	0.611918	P40933	14.3484
IL15RA	IL15RA	age_group	-0.0132096	0.636239	0.846098	Q13261	313.499
IL15RA	IL15RA	sex	0.29652	9.05268e-06	0.000229938	Q13261	72.4223
IL16_2	IL16	age_group	-0.0386559	0.157455	0.411246	Q14005	238.443
IL16_2	IL16	sex	-0.185588	0.00525216	0.0272255	Q14005	43.7616
IL17B	IL17B	age_group	-0.105238	0.0835418	0.309775	Q9UHF5
IL17B	IL17B	sex	-0.254005	0.0881082	0.213138	Q9UHF5
IL17C	IL17C	age_group	-0.0748973	0.30202	0.58665	Q9P0M4	30.2014
IL17C	IL17C	sex	0.107365	0.546061	0.690048	Q9P0M4	331.734
IL17RA	IL17RA	age_group	-0.000241012	0.988	0.999372	Q96F46	6.17392
IL17RA	IL17RA	sex	-0.0158038	0.687092	0.804806	Q96F46	0.280341
IL17RB_2	IL17RB	age_group	-0.0804854	0.0570403	0.239475	Q9NRM6	153.48
IL17RB_2	IL17RB	sex	0.245161	0.0176496	0.0723064	Q9NRM6	226.467
IL18_2	IL18	age_group	0.0310597	0.329268	0.612704	Q14116	51.5866
IL18_2	IL18	sex	0.169258	0.0291779	0.104383	Q14116	456.521
IL18BP	IL18BP	age_group	0.00453866	0.844862	0.943341	O95998	679.317
IL18BP	IL18BP	sex	0.000880794	0.987628	0.991246	O95998	94.0329
IL18R1_2	IL18R1	age_group	-0.00770846	0.789723	0.933116	Q13478	88.7326
IL18R1_2	IL18R1	sex	-0.0770194	0.275915	0.439388	Q13478	35.0442
IL19	IL19	age_group	-0.0217961	0.60486	0.826127	Q9UHD0	55.7542
IL19	IL19	sex	0.10501	0.308228	0.467326	Q9UHD0	326.65
IL1B_2	IL1B	age_group	0.0618138	0.515668	0.786665	P01584	5.07913
IL1B_2	IL1B	sex	0.673301	0.00350081	0.0206792	P01584	11.3084
IL1R1	IL1R1	age_group	-0.0296925	0.122872	0.380407	P14778	88.3764
IL1R1	IL1R1	sex	-0.026061	0.581233	0.716665	P14778	101.28
IL1R2_2	IL1R2	age_group	-0.0324941	0.238986	0.523124	P27930	10.8241
IL1R2_2	IL1R2	sex	0.00900557	0.894158	0.938242	P27930	290.566
IL1RL1	IL1RL1	age_group	-0.313345	0.0377099	0.184198	Q01638	47.7503
IL1RL1	IL1RL1	sex	0.28019	0.450044	0.609659	Q01638	1663.28
IL1RN_2	IL1RN	age_group	-0.0239758	0.457502	0.740162	P18510	111.524
IL1RN_2	IL1RN	sex	-0.145123	0.0653579	0.171059	P18510	125.449
IL20	IL20	age_group	-0.00164239	0.985846	0.999372	Q9NYY1	13.8508
IL20	IL20	sex	0.0842909	0.709997	0.815035	Q9NYY1	29.7271
IL22	IL22	age_group	-0.0791595	0.147979	0.407664	Q9GZX6	30.3341
IL22	IL22	sex	0.044032	0.743043	0.844443	Q9GZX6	798.536
IL2RA	IL2RA	age_group	0.048802	0.238337	0.523124	P01589	170.311
IL2RA	IL2RA	sex	0.0608183	0.54895	0.690264	P01589	49.6747
IL2RB	IL2RB	age_group	-0.0606742	0.112805	0.369711	P14784	4.56698
IL2RB	IL2RB	sex	-0.0703414	0.453895	0.609997	P14784	26.8436
IL33	IL33	age_group	-0.0650932	0.0180434	0.112882	O95760	22.7752
IL33	IL33	sex	-0.16916	0.0120155	0.0530772	O95760	2.84077
IL34	IL34	age_group	-0.0113404	0.71893	0.899201	Q6ZMJ4	12.9837
IL34	IL34	sex	0.0840493	0.275431	0.439388	Q6ZMJ4	3.70589
IL36A	IL36A	age_group	-0.0992132	0.0140774	0.0958137	Q9UHA7	7.01821
IL36A	IL36A	sex	-0.37012	0.000158203	0.00217208	Q9UHA7	6.40466
IL36B	IL36B	age_group	0.0168292	0.875335	0.962489	Q9NZH7
IL36B	IL36B	sex	0.47235	0.0710351	0.180429	Q9NZH7
IL36G	IL36G	age_group	-0.00536383	0.962755	0.998568	Q9NZH8	17.0021
IL36G	IL36G	sex	0.30139	0.283285	0.442796	Q9NZH8	212.985
IL3RA	IL3RA	age_group	-0.045964	0.18019	0.44331	P26951	0.310485
IL3RA	IL3RA	sex	0.392805	1.60158e-06	5.50387e-05	P26951	827.422
IL4	IL4	age_group	0.0916334	0.110314	0.366272	P05112
IL4	IL4	sex	0.0630424	0.654634	0.782481	P05112
IL4R_2	IL4R	age_group	-0.0176177	0.64606	0.850255	P24394	267.201
IL4R_2	IL4R	sex	-0.0618112	0.510441	0.663182	P24394	82.156
IL5	IL5	age_group	0.18901	0.0265042	0.146491	P05113	37.7597
IL5	IL5	sex	0.242365	0.247364	0.416097	P05113	52.1392
IL6	IL6	age_group	0.144044	0.00714736	0.0648368	P05231	520.832
IL6	IL6	age_group	0.144044	0.00714736	0.0648368	P05231	461.441
IL6	IL6	age_group	0.144044	0.00714736	0.0648368	P05231	567.424
IL6	IL6	age_group	0.144044	0.00714736	0.0648368	P05231	563.312
IL6	IL6	sex	-0.230967	0.0796958	0.19749	P05231	0.71404
IL6	IL6	sex	-0.230967	0.0796958	0.19749	P05231	4.32303
IL6	IL6	sex	-0.230967	0.0796958	0.19749	P05231	2.05506
IL6	IL6	sex	-0.230967	0.0796958	0.19749	P05231	2.80491
IL6R	IL6R	age_group	-0.0789949	0.457023	0.740162	P08887	38.8029
IL6R	IL6R	sex	0.508918	0.0494619	0.141161	P08887	22.6955
IL6ST	IL6ST	age_group	-0.0154087	0.501696	0.772357	P40189	260.627
IL6ST	IL6ST	sex	0.158443	0.00440829	0.0240797	P40189	15.505
IL7_2	IL7	age_group	-0.0188088	0.363553	0.654911	P13232	6.17432		1
IL7_2	IL7	sex	-0.0600331	0.23597	0.402257	P13232	2.01643		1
IL7R	IL7R	age_group	-0.352029	0.0369373	0.184198	P16871	11.1922
IL7R	IL7R	sex	-0.0330042	0.936666	0.962212	P16871	71.4444
IL9	IL9	age_group	0.013275	0.822554	0.94112	P15248
IL9	IL9	sex	0.0281033	0.846276	0.905069	P15248
IRAK4_2	IRAK4	age_group	-0.0108019	0.706464	0.888326	Q9NWZ3	0.226728		1
IRAK4_2	IRAK4	sex	0.0305202	0.663883	0.791672	Q9NWZ3	2.95756		1
KDR	KDR	age_group	-0.0395233	0.689025	0.886855	P35968	100.098
KDR	KDR	sex	0.071463	0.767647	0.853314	P35968	10.1837
KLRK1	KLRK1	age_group	-0.0629975	0.0267559	0.146491	P26718	5.05559
KLRK1	KLRK1	sex	-0.110806	0.112648	0.240443	P26718	0.513207
KNG1	KNG1	age_group	0.00995099	0.580168	0.815614	P01042
KNG1	KNG1	sex	-0.0218551	0.619852	0.753312	P01042
LAG3	LAG3	age_group	0.0582453	0.113866	0.370796	P18627	696.528
LAG3	LAG3	sex	0.0571379	0.527549	0.67189	P18627	88.6119
LCN2	LCN2	age_group	-0.00557441	0.829128	0.941951	P80188	126.875
LCN2	LCN2	sex	-0.182837	0.0034935	0.0206792	P80188	232.806
LGALS9_2	LGALS9	age_group	-0.010923	0.75187	0.909542	O00182	1049.46
LGALS9_2	LGALS9	sex	0.0929986	0.270999	0.439388	O00182	77.7874
LIF	LIF	age_group	0.0166031	0.644091	0.849866	P15018	2.31359
LIF	LIF	sex	0.00648788	0.941247	0.962212	P15018	6.3894
LILRB2	LILRB2	age_group	-0.00700693	0.809552	0.94112	Q8N423	231.264
LILRB2	LILRB2	sex	0.00178072	0.980047	0.987825	Q8N423	34.5072
MERTK_2	MERTK	age_group	0.0412373	0.548697	0.807937	Q12866	660.871
MERTK_2	MERTK	sex	0.0500249	0.766474	0.853314	Q12866	275.229
MICA	MICA	age_group	-0.198719	0.0142917	0.0958137	Q29983
MICA	MICA	sex	-0.234185	0.241046	0.408171	Q29983
MICB	MICB	age_group	0.0375764	0.244056	0.523124	Q29980
MICB	MICB	sex	0.0825196	0.29633	0.456169	Q29980
MIF	MIF	age_group	0.0195974	0.285081	0.572416	P14174	2.7613
MIF	MIF	sex	0.14593	0.00100585	0.00798394	P14174	2.67368
MMP1_2	MMP1	age_group	0.0497524	0.31671	0.595506	P03956	119.926
MMP1_2	MMP1	sex	-0.0912119	0.453745	0.609997	P03956	0.214024
MMP12	MMP12	age_group	0.0208375	0.735626	0.902838	P39900	1724.36
MMP12	MMP12	sex	-0.167792	0.266217	0.434849	P39900	14.5226
MMP3	MMP3	age_group	0.117898	0.0522724	0.22875	P08254	25.5492
MMP3	MMP3	sex	0.977219	4.3726e-12	2.22128e-09	P08254	5511.87
MMP8	MMP8	age_group	0.0209973	0.561234	0.812271	P22894	1.69334
MMP8	MMP8	sex	-0.329444	0.000152986	0.00215881	P22894	82.8752
MMP9	MMP9	age_group	-0.0310957	0.421569	0.699859	P14780	5.00182
MMP9	MMP9	sex	-0.20274	0.0315398	0.109029	P14780	197.29
MPO	MPO	age_group	-0.00299581	0.740462	0.906397	P05164	18.1336
MPO	MPO	sex	0.0126553	0.567617	0.705011	P05164	0.580747
MUC16	MUC16	age_group	-0.179134	0.000100184	0.00183672	Q8WXI7	42.2477
MUC16	MUC16	sex	-0.584107	1.45581e-07	1.0565e-05	Q8WXI7	0.0522289
NAMPT	NAMPT	age_group	0.0076498	0.932225	0.9901	P43490	0.334358
NAMPT	NAMPT	sex	-0.402897	0.0662672	0.171754	P43490	10.9294
NCR1_2	NCR1	age_group	-0.0565875	0.0683137	0.264911	O76036	106.583
NCR1_2	NCR1	sex	0.055945	0.463266	0.617688	O76036	25.3318
OSM_2	OSM	age_group	-0.0392082	0.227659	0.509474	P13725	6.92977		1
OSM_2	OSM	sex	-0.290976	0.000206436	0.00268897	P13725	54.6562		1
OSMR	OSMR	age_group	0.0228782	0.300086	0.586321	Q99650	357.429
OSMR	OSMR	sex	0.00385218	0.943271	0.962212	Q99650	519.604
PDCD1	PDCD1	age_group	-0.0950017	0.00343534	0.0379381	Q15116	134.054
PDCD1	PDCD1	sex	-0.0184721	0.818144	0.888071	Q15116	91.361
PDCD1LG2	PDCD1LG2	age_group	-0.0344451	0.172803	0.434516	Q9BQ51	152.37
PDCD1LG2	PDCD1LG2	sex	0.0817115	0.186689	0.348005	Q9BQ51	0.029988
PDGFA	PDGFA	age_group	-0.0110176	0.626946	0.842563	P04085	8.17324
PDGFA	PDGFA	sex	-0.0481429	0.385497	0.550091	P04085	1.61389
PDGFB_2	PDGFB	age_group	-0.0345042	0.382351	0.67209	P01127	13.6385
PDGFB_2	PDGFB	sex	0.107983	0.26396	0.432555	P01127	2.35226
PGF_2	PGF	age_group	-0.0223228	0.311855	0.595506	P49763	1207.07
PGF_2	PGF	sex	0.0482993	0.371677	0.541008	P49763	1249.46
PTX3_2	PTX3	age_group	0.0322189	0.411534	0.688957	P26022	0.955742
PTX3_2	PTX3	sex	-0.266928	0.00506936	0.0265488	P26022	30.4588
S100A12	S100A12	age_group	-0.0145276	0.54398	0.80643	P80511	41.5374
S100A12	S100A12	sex	-0.23258	5.24261e-05	0.000899442	P80511	105.17
S100A9	S100A9	age_group	-0.0200975	0.413646	0.688957	P06702
S100A9	S100A9	sex	-0.251627	1.96096e-05	0.000433117	P06702
SDC1	SDC1	age_group	-0.0832373	0.0615895	0.252318	P18827	30.2889
SDC1	SDC1	sex	0.0968145	0.3762	0.544472	P18827	611.957
SELE	SELE	age_group	0.0726512	0.0363675	0.184198	P16581	3.50871
SELE	SELE	sex	0.154074	0.0702956	0.179448	P16581	276.174
SELP	SELP	age_group	-0.00188768	0.945781	0.993608	P16109	25.1106
SELP	SELP	sex	-0.0568394	0.402642	0.565033	P16109	71.3252
SIRPA	SIRPA	age_group	0.0152674	0.607011	0.826127	P78324	80.9024
SIRPA	SIRPA	sex	-0.0993458	0.170869	0.328794	P78324	9.53345
SLAMF1	SLAMF1	age_group	0.0524601	0.201877	0.472596	Q13291	51.2284
SLAMF1	SLAMF1	sex	0.163684	0.103498	0.233969	Q13291	117.422
SPP1	SPP1	age_group	-0.135333	0.0201844	0.116519	P10451	713.147
SPP1	SPP1	sex	-0.127476	0.374255	0.543205	P10451	51.1808
TEK	TEK	age_group	0.0330166	0.223722	0.505114	Q02763	2.07967
TEK	TEK	sex	-0.0513748	0.439946	0.600786	Q02763	73.1395
TGFB1_2	TGFB1	age_group	-0.0180572	0.388973	0.673943	P01137	167.584		1
TGFB1_2	TGFB1	sex	-0.1176	0.0212297	0.082326	P01137	0.984727		1
THBS2	THBS2	age_group	-0.000151495	0.996493	0.999372	P35442	0.691707
THBS2	THBS2	sex	-0.248309	0.00294396	0.017804	P35442	261.245
THPO	THPO	age_group	0.0561542	0.0102281	0.0824738	P40225	36.5885
THPO	THPO	sex	-0.0591707	0.272284	0.439388	P40225	97.9076
TIMP1	TIMP1	age_group	0.0228687	0.29176	0.581232	P01033	450.98
TIMP1	TIMP1	sex	-0.00785411	0.882607	0.930216	P01033	70.7028
TIMP2	TIMP2	age_group	-0.0153632	0.128858	0.385058	P16035	201.415
TIMP2	TIMP2	sex	-0.0572626	0.0203359	0.0794665	P16035	13.2383
TLR3_2	TLR3	age_group	0.0668456	0.198235	0.468389	O15455	65.2892
TLR3_2	TLR3	sex	0.111656	0.380675	0.547827	O15455	24.9475
TNF	TNF	age_group	0.00316557	0.837945	0.941951	P01375	417.097
TNF	TNF	age_group	0.00316557	0.837945	0.941951	P01375	423.631
TNF	TNF	age_group	0.00316557	0.837945	0.941951	P01375	386.402
TNF	TNF	age_group	0.00316557	0.837945	0.941951	P01375	340.944
TNF	TNF	sex	0.0457539	0.226568	0.394167	P01375	8.1228
TNF	TNF	sex	0.0457539	0.226568	0.394167	P01375	8.98215
TNF	TNF	sex	0.0457539	0.226568	0.394167	P01375	12.4981
TNF	TNF	sex	0.0457539	0.226568	0.394167	P01375	12.7609
TNFRSF11A_2	TNFRSF11A	age_group	0.0504961	0.0481831	0.218545	Q9Y6Q6	579.265
TNFRSF11A_2	TNFRSF11A	sex	-0.0178215	0.776847	0.858351	Q9Y6Q6	23.7082
TNFRSF11B_2	TNFRSF11B	age_group	0.065156	0.0359752	0.184198	O00300	1871.42
TNFRSF11B_2	TNFRSF11B	sex	-0.0823417	0.281003	0.44184	O00300	236.754
TNFRSF13B_2	TNFRSF13B	age_group	0.093404	0.00108644	0.0145239	O14836	190.494
TNFRSF13B_2	TNFRSF13B	sex	-0.0289846	0.682704	0.802832	O14836	4.08107
TNFRSF13C	TNFRSF13C	age_group	-0.0773603	0.00712816	0.0648368	Q96RJ3	34.66
TNFRSF13C	TNFRSF13C	sex	-0.0674568	0.341697	0.508313	Q96RJ3	43.7527
TNFRSF14_2	TNFRSF14	age_group	0.00858515	0.899256	0.980305	Q92956	328.408
TNFRSF14_2	TNFRSF14	sex	-0.00194231	0.990668	0.991246	Q92956	79.7606
TNFRSF17	TNFRSF17	age_group	-0.000534842	0.99416	0.999372	Q02223	163.387
TNFRSF17	TNFRSF17	sex	0.244867	0.170217	0.328794	Q02223	33.9388
TNFRSF18	TNFRSF18	age_group	0.0106142	0.608048	0.826127	Q9Y5U5
TNFRSF18	TNFRSF18	sex	-0.0737088	0.144928	0.293321	Q9Y5U5
TNFRSF1B	TNFRSF1B	age_group	0.0823899	0.143025	0.401419	P20333	562.368
TNFRSF1B	TNFRSF1B	sex	-0.236671	0.085474	0.207755	P20333	16.3536
TNFRSF4_2	TNFRSF4	age_group	-0.0296341	0.572423	0.815614	P43489	450.894		1
TNFRSF4_2	TNFRSF4	sex	-0.189956	0.13861	0.281656	P43489	11.6323		1
TNFRSF8	TNFRSF8	age_group	-0.0257078	0.757056	0.909542	P28908	198.716
TNFRSF8	TNFRSF8	sex	-0.389348	0.0546541	0.148037	P28908	60.8012
TNFSF10_2	TNFSF10	age_group	0.0493487	0.140092	0.397579	P50591	20.6047
TNFSF10_2	TNFSF10	sex	-0.0951927	0.245611	0.414519	P50591	0.445006
TNFSF11	TNFSF11	age_group	-0.074211	0.0106982	0.0838881	O14788	315.313
TNFSF11	TNFSF11	sex	0.085062	0.235095	0.402116	O14788	22.9749
TNFSF12_2	TNFSF12	age_group	-0.0378575	0.225502	0.50688	O43508	23.7153
TNFSF12_2	TNFSF12	sex	-0.124004	0.104477	0.233969	O43508	77.8961
TNFSF13_2	TNFSF13	age_group	0.00161968	0.949529	0.994558	O75888	1131.23
TNFSF13_2	TNFSF13	sex	-0.167908	0.00686046	0.0335107	O75888	13.6094
TNFSF14	TNFSF14	age_group	-0.0157423	0.623795	0.842563	O43557	9.05655
TNFSF14	TNFSF14	sex	-0.177852	0.0228177	0.0865029	O43557	6.41204
TNFSF15	TNFSF15	age_group	0.0483422	0.243149	0.523124	O95150
TNFSF15	TNFSF15	sex	0.0518458	0.609715	0.746349	O95150
TNFSF18	TNFSF18	age_group	0.0789101	0.217621	0.499189	Q9UNG2
TNFSF18	TNFSF18	sex	-0.146577	0.350067	0.515461	Q9UNG2
TNFSF4	TNFSF4	age_group	-0.00672007	0.80023	0.936675	P23510
TNFSF4	TNFSF4	sex	0.0276529	0.670629	0.79598	P23510
TNFSF8	TNFSF8	age_group	-0.0554346	0.102345	0.351381	P32971	64.7905
TNFSF8	TNFSF8	sex	0.0561087	0.500696	0.655551	P32971	46.8037
TNFSF9	TNFSF9	age_group	0.0220594	0.297193	0.583721	P41273
TNFSF9	TNFSF9	sex	0.064025	0.216373	0.382988	P41273
TREM1	TREM1	age_group	0.0110572	0.720423	0.899201	Q9NP99
TREM1	TREM1	sex	-0.261149	0.000460231	0.00467595	Q9NP99
TREM2_2	TREM2	age_group	0.28441	1.07835e-07	6.08666e-06	Q9NZC2	1247.25	1	1
TREM2_2	TREM2	sex	-0.144157	0.287123	0.447418	Q9NZC2	142.603	1	1
VCAM1	VCAM1	age_group	-0.0078368	0.829387	0.941951	P19320	334.453
VCAM1	VCAM1	sex	-0.0843244	0.343211	0.508313	P19320	4.15505
VEGFA_2	VEGFA	age_group	0.00193502	0.935527	0.9901	P15692	182.6
VEGFA_2	VEGFA	sex	-0.20714	0.000328375	0.00384677	P15692	6.22264
VEGFC	VEGFC	age_group	0.01567	0.510725	0.781471	P49767	41.569
VEGFC	VEGFC	sex	-0.0820109	0.159035	0.31193	P49767	20.5551
VEGFD_2	VEGFD	age_group	0.0124684	0.567353	0.814168	O43915	16.7241
VEGFD_2	VEGFD	sex	-0.072993	0.17071	0.328794	O43915	330.213
VSNL1	VSNL1	age_group	-0.0151844	0.663243	0.863916	P62760	34.8941
VSNL1	VSNL1	sex	0.0599352	0.482597	0.633486	P62760	2205.1
VSTM1	VSTM1	age_group	-0.0125729	0.819106	0.94112	Q6UX27	0.195366
VSTM1	VSTM1	sex	-0.152823	0.25559	0.425704	Q6UX27	5.99791
WNT16	WNT16	age_group	-0.0017698	0.961288	0.998568	Q9UBV4
WNT16	WNT16	sex	-0.121005	0.174392	0.334306	Q9UBV4
WNT7A	WNT7A	age_group	-0.0395067	0.127229	0.382439	O00755
WNT7A	WNT7A	sex	-0.141498	0.0252267	0.0921953	O00755

## Sheet: Table S8
class	variable	importance	sign	importance_scaled	uniprot
serocluster: 1	ACTN4	0	0	0	O43707
serocluster: 1	ADA	0	0	0	P00813
serocluster: 1	ADAM23	0	0	0	O75077
serocluster: 1	ADGRE2	0	0	0	Q9UHX3
serocluster: 1	AGRP_1	0	0	0	O00253
serocluster: 1	AMBN	0	0	0	Q9NP70
serocluster: 1	ANGPTL2	0	0	0	Q9UKU9
serocluster: 1	ANGPTL4	0	0	0	Q9BY76
serocluster: 1	ANXA11	0	0	0	P50995
serocluster: 1	AOC1	0	0	0	P19801
serocluster: 1	ATP5IF1	0	0	0	Q9UII2
serocluster: 1	B4GALT1	0	0	0	P15291
serocluster: 1	BACH1	0	0	0	O14867
serocluster: 1	BSG	0	0	0	P35613
serocluster: 1	BTN2A1	0	0	0	Q7KYR7
serocluster: 1	BTN3A2	0	0	0	P78410
serocluster: 1	C1QA_1	0	0	0	P02745
serocluster: 1	CASP2	0	0	0	P42575
serocluster: 1	CCL11_1	0	0	0	P51671
serocluster: 1	CCL13_1	0	0	0	Q99616
serocluster: 1	CCL22_1	0	0	0	O00626
serocluster: 1	CCL23_1	0	0	0	P55773
serocluster: 1	CCL25	0.094559	Negative	0.316791	O15444
serocluster: 1	CCL28_1	0	0	0	Q9NRJ3
serocluster: 1	CCL7_1	0	0	0	P80098
serocluster: 1	CCN2	0	0	0	P29279
serocluster: 1	CD160	0.00316097	Negative	0.0105899	O95971
serocluster: 1	CD200_1	0	0	0	P41217
serocluster: 1	CD200R1_1	0.0734946	Positive	0.246221	Q8TD46
serocluster: 1	CD22	0	0	0	P20273
serocluster: 1	CD244	0	0	0	Q9BZW8
serocluster: 1	CD276_1	0	0	0	Q5ZPR3
serocluster: 1	CD4_1	0	0	0	P01730
serocluster: 1	CD40_1	0	0	0	P25942
serocluster: 1	CD40LG_1	0	0	0	P29965
serocluster: 1	CD48	0	0	0	P09326
serocluster: 1	CD58	0	0	0	P19256
serocluster: 1	CD6	0	0	0	P30203
serocluster: 1	CD70	0.0249401	Negative	0.0835543	P32970
serocluster: 1	CD79B	0.0284968	Negative	0.0954699	P40259
serocluster: 1	CD83_1	0	0	0	Q01151
serocluster: 1	CD84	0	0	0	Q9UIB8
serocluster: 1	CDON	0	0	0	Q4KMG0
serocluster: 1	CDSN	0	0	0	Q15517
serocluster: 1	CEACAM21	0.00472666	Negative	0.0158352	Q3KPI0
serocluster: 1	CEP164	0	0	0	Q9UPV0
serocluster: 1	CHRDL1	0	0	0	Q9BU40
serocluster: 1	CKMT1A_CKMT1B	0	0	0	P12532
serocluster: 1	CLEC4C	0	0	0	Q8WTT0
serocluster: 1	CLEC7A	0	0	0	Q9BXN2
serocluster: 1	CLIP2	0	0	0	Q9UDT6
serocluster: 1	CLSTN2	0	0	0	Q9H4D0
serocluster: 1	CRHBP	0	0	0	P24387
serocluster: 1	CRIM1	0	0	0	Q9NZV1
serocluster: 1	CRLF1	0	0	0	O75462
serocluster: 1	CSF1_1	0	0	0	P09603
serocluster: 1	CTRC	0	0	0	Q99895
serocluster: 1	CTSC	0	0	0	P53634
serocluster: 1	CTSO	0.0308359	Positive	0.103306	P43234
serocluster: 1	CXADR_1	0	0	0	P78310
serocluster: 1	CXCL10_1	0	0	0	P02778
serocluster: 1	CXCL17	0	0	0	Q6UXB2
serocluster: 1	DAG1	0	0	0	Q14118
serocluster: 1	DBNL	0	0	0	Q9UJU6
serocluster: 1	DFFA	0	0	0	O00273
serocluster: 1	DGKZ	0	0	0	Q13574
serocluster: 1	DNAJA2	0	0	0	O60884
serocluster: 1	DNER	0	0	0	Q8NFT8
serocluster: 1	DNPH1	0	0	0	O43598
serocluster: 1	EDAR	0	0	0	Q9UNE0
serocluster: 1	EIF4G1	0	0	0	Q04637
serocluster: 1	EIF5A	0	0	0	P63241
serocluster: 1	ENPP5	0.182871	Positive	0.612652	Q9UJA9
serocluster: 1	ENPP7	0	0	0	Q6UWV6
serocluster: 1	EPCAM	0	0	0	P16422
serocluster: 1	EPHA1	0	0	0	P21709
serocluster: 1	ERBB3	0	0	0	P21860
serocluster: 1	ESM1	0	0	0	Q9NQ30
serocluster: 1	F2R	0	0	0	P25116
serocluster: 1	FABP1	0	0	0	P07148
serocluster: 1	FABP9	0	0	0	Q0Z7S8
serocluster: 1	FCRL2	0	0	0	Q96LA5
serocluster: 1	FCRL6	0.0108922	Negative	0.036491	Q6DN72
serocluster: 1	FGF5	0	0	0	P12034
serocluster: 1	FIS1	0	0	0	Q9Y3D6
serocluster: 1	FLT3LG	0.091242	Negative	0.305678	P49771
serocluster: 1	FST	0	0	0	P19883
serocluster: 1	FSTL3	0	0	0	O95633
serocluster: 1	FXYD5	0	0	0	Q96DB9
serocluster: 1	GAL	0	0	0	P22466
serocluster: 1	GBP2	0	0	0	P32456
serocluster: 1	GMPR	0	0	0	P36959
serocluster: 1	HCLS1	0	0	0	P14317
serocluster: 1	HEXIM1	0	0	0	O94992
serocluster: 1	HPCAL1	0	0	0	P37235
serocluster: 1	HSD11B1	0	0	0	P28845
serocluster: 1	HSPA1A	0	0	0	P0DMV8
serocluster: 1	ICA1	0	0	0	Q05084
serocluster: 1	ICAM4	0	0	0	Q14773
serocluster: 1	IDS	0	0	0	P22304
serocluster: 1	IFNGR1	0	0	0	P15260
serocluster: 1	IFNLR1	0	0	0	Q8IU57
serocluster: 1	IKBKG_1	0	0	0	Q9Y6K9
serocluster: 1	IL10RB_1	0	0	0	Q08334
serocluster: 1	IL15_1	0	0	0	P40933
serocluster: 1	IL16_1	0	0	0	Q14005
serocluster: 1	IL17RB_1	0	0	0	Q9NRM6
serocluster: 1	IL18_1	0	0	0	Q14116
serocluster: 1	IL18R1_1	0	0	0	Q13478
serocluster: 1	IL1R2_1	0	0	0	P27930
serocluster: 1	IL1RL2	0	0	0	Q9HB29
serocluster: 1	IL32	0	0	0	P24001
serocluster: 1	IL4R_1	0	0	0	P24394
serocluster: 1	IL5RA	0	0	0	Q01344
serocluster: 1	IL7_1	0.0068539	Positive	0.0229619	P13232
serocluster: 1	IRAK1	0	0	0	P51617
serocluster: 1	IRAK4_1	0	0	0	Q9NWZ3
serocluster: 1	ISM1	0	0	0	B1AKI9
serocluster: 1	ITGA11	0	0	0	Q9UKX5
serocluster: 1	ITGA6	0	0	0	P23229
serocluster: 1	ITM2A	0	0	0	O43736
serocluster: 1	JCHAIN	0	0	0	P01591
serocluster: 1	JUN	0	0	0	P05412
serocluster: 1	KLRB1	0.0105924	Negative	0.0354865	Q12918
serocluster: 1	KLRD1	0	0	0	Q13241
serocluster: 1	KRT19	0	0	0	P08727
serocluster: 1	KYNU	0	0	0	Q16719
serocluster: 1	LAIR1	0	0	0	Q6GTX8
serocluster: 1	LAMA4	0	0	0	Q16363
serocluster: 1	LAMP3	0	0	0	Q9UQV4
serocluster: 1	LAP3	0.229024	Negative	0.767275	P28838
serocluster: 1	LGMN	0	0	0	Q99538
serocluster: 1	LHPP	0	0	0	Q9H008
serocluster: 1	LIFR	0	0	0	P42702
serocluster: 1	LILRB4	0	0	0	Q8NHJ6
serocluster: 1	LRRN1	0	0	0	Q6UXK5
serocluster: 1	LY75	0	0	0	O60449
serocluster: 1	LY9	0	0	0	Q9HBG7
serocluster: 1	MAP2K6	0	0	0	P52564
serocluster: 1	MAPK9	0	0	0	P45984
serocluster: 1	MEGF10	0	0	0	Q96KG7
serocluster: 1	MEPE	0	0	0	Q9NQ76
serocluster: 1	MERTK_1	0	0	0	Q12866
serocluster: 1	MGMT	0.00172002	Positive	0.0057624	P16455
serocluster: 1	MICB_MICA	0.0112528	Positive	0.037699	Q29980_Q29983
serocluster: 1	MILR1	0	0	0	Q7Z6M3
serocluster: 1	MLN	0.226547	Negative	0.758977	P12872
serocluster: 1	MMP10	0	0	0	P09238
serocluster: 1	MVK	0	0	0	Q03426
serocluster: 1	MYO9B	0	0	0	Q13459
serocluster: 1	MZB1	0	0	0	Q8WU39
serocluster: 1	NCLN	0	0	0	Q969V3
serocluster: 1	NCR1_1	0	0	0	O76036
serocluster: 1	NFATC1	0	0	0	O95644
serocluster: 1	NFATC3	0	0	0	Q12968
serocluster: 1	NME3	0	0	0	Q13232
serocluster: 1	NT5C3A	0	0	0	Q9H0P0
serocluster: 1	NUB1	0	0	0	Q9Y5A7
serocluster: 1	NUDC	0	0	0	Q9Y266
serocluster: 1	OMD	0	0	0	Q99983
serocluster: 1	OSCAR	0	0	0	Q8IYS5
serocluster: 1	PADI2	0	0	0	Q9Y2J8
serocluster: 1	PARP1	0	0	0	P09874
serocluster: 1	PCDH1	0	0	0	Q08174
serocluster: 1	PIK3AP1	0	0	0	Q6ZUJ8
serocluster: 1	PKLR	0	0	0	P30613
serocluster: 1	PLA2G4A	0	0	0	P47712
serocluster: 1	PLXNA4	0	0	0	Q9HCM2
serocluster: 1	PNLIPRP2	0	0	0	P54317
serocluster: 1	PNPT1	0	0	0	Q8TCS8
serocluster: 1	PON3	0	0	0	Q15166
serocluster: 1	PRDX3	0	0	0	P30048
serocluster: 1	PRDX5	0	0	0	P30044
serocluster: 1	PRKAB1	0	0	0	Q9Y478
serocluster: 1	PRKCQ	0	0	0	Q04759
serocluster: 1	PRSS8	0	0	0	Q16651
serocluster: 1	PSMG3	0	0	0	Q9BT73
serocluster: 1	PTH1R	0	0	0	Q03431
serocluster: 1	PTPN6	0	0	0	P29350
serocluster: 1	PTPRM	0	0	0	P28827
serocluster: 1	PTX3_1	0	0	0	P26022
serocluster: 1	RAB37	0	0	0	Q96AX2
serocluster: 1	RAB6A	0	0	0	P20340
serocluster: 1	REG4	0	0	0	Q9BYZ8
serocluster: 1	SAMD9L	0	0	0	Q8IVG5
serocluster: 1	SCG3	0	0	0	Q8WXD2
serocluster: 1	SCGB1A1	0	0	0	P11684
serocluster: 1	SCGB3A2	0.0618085	Positive	0.207071	Q96PL1
serocluster: 1	SCRN1	0	0	0	Q12765
serocluster: 1	SELPLG	0	0	0	Q14242
serocluster: 1	SERPINB8	0	0	0	P50452
serocluster: 1	SHMT1	0.122748	Negative	0.41123	P34896
serocluster: 1	SIGLEC1	0	0	0	Q9BZZ2
serocluster: 1	SIGLEC10	0	0	0	Q96LC7
serocluster: 1	SIRPB1	0	0	0	O00241
serocluster: 1	SIT1	0	0	0	Q9Y3P8
serocluster: 1	SLAMF7	0	0	0	Q9NQ25
serocluster: 1	SMOC2	0	0	0	Q9H3U7
serocluster: 1	SMPDL3A	0	0	0	Q92484
serocluster: 1	SPINT2	0	0	0	O43291
serocluster: 1	SPON1	0	0	0	Q9HCB6
serocluster: 1	STX8	0	0	0	Q9UNK0
serocluster: 1	SULT2A1	0	0	0	Q06520
serocluster: 1	TANK	0	0	0	Q92844
serocluster: 1	TBC1D5	0	0	0	Q92609
serocluster: 1	TFF2	0	0	0	Q03403
serocluster: 1	TGFA	0	0	0	P01135
serocluster: 1	TIMP3	0	0	0	P35625
serocluster: 1	TLR3_1	0	0	0	O15455
serocluster: 1	TNFAIP8	0	0	0	O95379
serocluster: 1	TNFRSF11A_1	0	0	0	Q9Y6Q6
serocluster: 1	TNFRSF14_1	0	0	0	Q92956
serocluster: 1	TNFRSF4_1	0	0	0	P43489
serocluster: 1	TNFSF10_1	0.00671979	Positive	0.0225126	P50591
serocluster: 1	TNFSF12_1	0	0	0	O43508
serocluster: 1	TNFSF13_1	0	0	0	O75888
serocluster: 1	TPP1	0	0	0	O14773
serocluster: 1	TPSAB1	0	0	0	Q15661
serocluster: 1	TPT1	0	0	0	P13693
serocluster: 1	TRIM21	0	0	0	P19474
serocluster: 1	TRIM5	0	0	0	Q9C035
serocluster: 1	VEGFA_1	0	0	0	P15692
serocluster: 1	WAS	0	0	0	P42768
serocluster: 1	WFIKKN2	0	0	0	Q8TEU8
serocluster: 1	YTHDF3	0	0	0	Q7Z739
serocluster: 1	AGER_2	0	0	0	Q15109
serocluster: 1	AGRP_2	0	0	0	O00253
serocluster: 1	ANGPT2	0	0	0	O15123
serocluster: 1	BDNF	0	0	0	P23560
serocluster: 1	BST2	0	0	0	Q10589
serocluster: 1	C1QA_2	0	0	0	P02745
serocluster: 1	CALCA	0	0	0	P01258
serocluster: 1	CCL1	0	0	0	P22362
serocluster: 1	CCL14	0	0	0	Q16627
serocluster: 1	CCL15	0	0	0	Q16663
serocluster: 1	CCL16	0	0	0	O15467
serocluster: 1	CCL17_2	0	0	0	Q92583
serocluster: 1	CCL19	0	0	0	Q99731
serocluster: 1	CCL2	0	0	0	P13500
serocluster: 1	CCL21_2	0	0	0	O00585
serocluster: 1	CCL22_2	0	0	0	O00626
serocluster: 1	CCL23_2	0	0	0	P55773
serocluster: 1	CCL24_2	0	0	0	O00175
serocluster: 1	CCL26	0	0	0	Q9Y258
serocluster: 1	CCL27	0	0	0	Q9Y4X3
serocluster: 1	CCL28_2	0	0	0	Q9NRJ3
serocluster: 1	CCL3_2	0	0	0	P10147
serocluster: 1	CCL4_2	0	0	0	P13236
serocluster: 1	CCL5	0	0	0	P13501
serocluster: 1	CCL8	0	0	0	P80075
serocluster: 1	CD200_2	0	0	0	P41217
serocluster: 1	CD200R1_2	0	0	0	Q8TD46
serocluster: 1	CD27	0	0	0	P26842
serocluster: 1	CD274	0	0	0	Q9NZQ7
serocluster: 1	CD40_2	0	0	0	P25942
serocluster: 1	CD46	0	0	0	P15529
serocluster: 1	CD80	0	0	0	P33681
serocluster: 1	CD83_2	0	0	0	Q01151
serocluster: 1	CD93	0	0	0	Q9NPY3
serocluster: 1	CEACAM5	0	0	0	P06731
serocluster: 1	CHI3L1	0	0	0	P36222
serocluster: 1	CRP	0	0	0	P02741
serocluster: 1	CSF1_2	0	0	0	P09603
serocluster: 1	CSF1R	0	0	0	P07333
serocluster: 1	CSF2	0	0	0	P04141
serocluster: 1	CSF2RB	0	0	0	P32927
serocluster: 1	CSF3	0	0	0	P09919
serocluster: 1	CST7_2	0	0	0	O76096
serocluster: 1	CTF1	0	0	0	Q16619
serocluster: 1	CTLA4	0	0	0	P16410
serocluster: 1	CTSS	0	0	0	P25774
serocluster: 1	CX3CL1	0	0	0	P78423
serocluster: 1	CXADR_2	0	0	0	P78310
serocluster: 1	CXCL1_2	0	0	0	P09341
serocluster: 1	CXCL10_2	0	0	0	P02778
serocluster: 1	CXCL11	0	0	0	O14625
serocluster: 1	CXCL13	0	0	0	O43927
serocluster: 1	CXCL16	0	0	0	Q9H2A7
serocluster: 1	CXCL3_2	0	0	0	P19876
serocluster: 1	CXCL5	0	0	0	P42830
serocluster: 1	CXCL6_2	0	0	0	P80162
serocluster: 1	CXCL8_2	0	0	0	P10145
serocluster: 1	CXCL9_2	0	0	0	Q07325
serocluster: 1	EPO	0	0	0	P01588
serocluster: 1	FASLG_2	0	0	0	P48023
serocluster: 1	FGF19_2	0	0	0	O95750
serocluster: 1	FGF2	0	0	0	P09038
serocluster: 1	FGF21	0	0	0	Q9NSA1
serocluster: 1	FLT4	0	0	0	P35916
serocluster: 1	FTH1	0	0	0	P02794
serocluster: 1	FURIN	0	0	0	P09958
serocluster: 1	GFAP	0	0	0	P14136
serocluster: 1	GZMB_2	0	0	0	P10144
serocluster: 1	HAVCR1	0.29849	Negative	1	Q96D42
serocluster: 1	HGF_2	0.0443243	Positive	0.148495	P14210
serocluster: 1	HLA-DRA_2	0	0	0	P01903
serocluster: 1	ICAM1	0	0	0	P05362
serocluster: 1	ICOSLG	0	0	0	O75144
serocluster: 1	IFNB1	0	0	0	P01574
serocluster: 1	IFNG	0	0	0	P01579
serocluster: 1	IFNL1	0	0	0	Q8IU54
serocluster: 1	IL10RB_2	0	0	0	Q08334
serocluster: 1	IL12B_2	0	0	0	P29460
serocluster: 1	IL12RB1	0	0	0	P42701
serocluster: 1	IL12p70	0	0	0	P29459|P29460
serocluster: 1	IL13	0	0	0	P35225
serocluster: 1	IL15RA	0	0	0	Q13261
serocluster: 1	IL17B	0.110039	Positive	0.368652	Q9UHF5
serocluster: 1	IL17C	0	0	0	Q9P0M4
serocluster: 1	IL17RA	0	0	0	Q96F46
serocluster: 1	IL17RB_2	0	0	0	Q9NRM6
serocluster: 1	IL18BP	0	0	0	O95998
serocluster: 1	IL18R1_2	0	0	0	Q13478
serocluster: 1	IL19	0	0	0	Q9UHD0
serocluster: 1	IL1R1	0	0	0	P14778
serocluster: 1	IL1R2_2	0	0	0	P27930
serocluster: 1	IL1RL1	0	0	0	Q01638
serocluster: 1	IL1RN_2	0	0	0	P18510
serocluster: 1	IL20	0	0	0	Q9NYY1
serocluster: 1	IL22	0	0	0	Q9GZX6
serocluster: 1	IL2RA	0	0	0	P01589
serocluster: 1	IL2RB	0	0	0	P14784
serocluster: 1	IL33	0	0	0	O95760
serocluster: 1	IL34	0	0	0	Q6ZMJ4
serocluster: 1	IL36A	0	0	0	Q9UHA7
serocluster: 1	IL3RA	0	0	0	P26951
serocluster: 1	IL4	0	0	0	P05112
serocluster: 1	IL4R_2	0	0	0	P24394
serocluster: 1	IL5	0	0	0	P05113
serocluster: 1	IL6	0	0	0	P05231
serocluster: 1	IL6R	0	0	0	P08887
serocluster: 1	IL6ST	0	0	0	P40189
serocluster: 1	IL7R	0	0	0	P16871
serocluster: 1	IL9	0	0	0	P15248
serocluster: 1	KDR	0	0	0	P35968
serocluster: 1	KLRK1	0	0	0	P26718
serocluster: 1	KNG1	0	0	0	P01042
serocluster: 1	LAG3	0	0	0	P18627
serocluster: 1	LGALS9_2	0	0	0	O00182
serocluster: 1	LIF	0	0	0	P15018
serocluster: 1	LILRB2	0	0	0	Q8N423
serocluster: 1	MERTK_2	0	0	0	Q12866
serocluster: 1	MICA	0	0	0	Q29983
serocluster: 1	MICB	0	0	0	Q29980
serocluster: 1	MIF	0	0	0	P14174
serocluster: 1	MMP1_2	0	0	0	P03956
serocluster: 1	MMP12	0	0	0	P39900
serocluster: 1	MMP3	0	0	0	P08254
serocluster: 1	MPO	0	0	0	P05164
serocluster: 1	MUC16	0	0	0	Q8WXI7
serocluster: 1	NCR1_2	0.0575557	Negative	0.192823	O76036
serocluster: 1	OSMR	0	0	0	Q99650
serocluster: 1	PDCD1	0	0	0	Q15116
serocluster: 1	PDCD1LG2	0	0	0	Q9BQ51
serocluster: 1	PDGFA	0.0172591	Positive	0.0578213	P04085
serocluster: 1	PDGFB_2	0	0	0	P01127
serocluster: 1	PGF_2	0	0	0	P49763
serocluster: 1	S100A9	0	0	0	P06702
serocluster: 1	SDC1	0	0	0	P18827
serocluster: 1	SELE	0	0	0	P16581
serocluster: 1	SELP	0	0	0	P16109
serocluster: 1	SIRPA	0	0	0	P78324
serocluster: 1	SLAMF1	0.0525482	Negative	0.176047	Q13291
serocluster: 1	SPP1	0	0	0	P10451
serocluster: 1	TEK	0	0	0	Q02763
serocluster: 1	THBS2	0	0	0	P35442
serocluster: 1	THPO	0	0	0	P40225
serocluster: 1	TIMP1	0	0	0	P01033
serocluster: 1	TIMP2	0	0	0	P16035
serocluster: 1	TLR3_2	0	0	0	O15455
serocluster: 1	TNF	0	0	0	P01375
serocluster: 1	TNFRSF11A_2	0	0	0	Q9Y6Q6
serocluster: 1	TNFRSF11B_2	0	0	0	O00300
serocluster: 1	TNFRSF13B_2	0	0	0	O14836
serocluster: 1	TNFRSF13C	0	0	0	Q96RJ3
serocluster: 1	TNFRSF14_2	0	0	0	Q92956
serocluster: 1	TNFRSF17	0	0	0	Q02223
serocluster: 1	TNFRSF18	0	0	0	Q9Y5U5
serocluster: 1	TNFRSF1B	0.00559915	Negative	0.0187582	P20333
serocluster: 1	TNFRSF4_2	0	0	0	P43489
serocluster: 1	TNFRSF8	0	0	0	P28908
serocluster: 1	TNFSF10_2	0.0690645	Positive	0.23138	P50591
serocluster: 1	TNFSF11	0	0	0	O14788
serocluster: 1	TNFSF12_2	0	0	0	O43508
serocluster: 1	TNFSF14	0	0	0	O43557
serocluster: 1	TNFSF15	0	0	0	O95150
serocluster: 1	TNFSF18	0	0	0	Q9UNG2
serocluster: 1	TNFSF4	0	0	0	P23510
serocluster: 1	TNFSF8	0	0	0	P32971
serocluster: 1	TNFSF9	0	0	0	P41273
serocluster: 1	TREM2_2	0	0	0	Q9NZC2
serocluster: 1	VCAM1	0	0	0	P19320
serocluster: 1	VEGFC	0	0	0	P49767
serocluster: 1	VEGFD_2	0	0	0	O43915
serocluster: 1	VSTM1	0	0	0	Q6UX27
serocluster: 1	WNT16	0	0	0	Q9UBV4
serocluster: 1	WNT7A	0	0	0	O00755
serocluster: 2	ACTN4	0	0	0	O43707
serocluster: 2	ADA	0	0	0	P00813
serocluster: 2	ADAM23	0	0	0	O75077
serocluster: 2	ADGRE2	0	0	0	Q9UHX3
serocluster: 2	AGRP_1	0	0	0	O00253
serocluster: 2	AMBN	0	0	0	Q9NP70
serocluster: 2	ANGPTL2	0	0	0	Q9UKU9
serocluster: 2	ANGPTL4	0	0	0	Q9BY76
serocluster: 2	ANXA11	0	0	0	P50995
serocluster: 2	AOC1	0	0	0	P19801
serocluster: 2	ATP5IF1	0	0	0	Q9UII2
serocluster: 2	B4GALT1	0	0	0	P15291
serocluster: 2	BACH1	0	0	0	O14867
serocluster: 2	BSG	0	0	0	P35613
serocluster: 2	BTN2A1	0	0	0	Q7KYR7
serocluster: 2	BTN3A2	0	0	0	P78410
serocluster: 2	C1QA_1	0.139387	Negative	0.672108	P02745
serocluster: 2	CASP2	0	0	0	P42575
serocluster: 2	CCL11_1	0	0	0	P51671
serocluster: 2	CCL13_1	0	0	0	Q99616
serocluster: 2	CCL22_1	0	0	0	O00626
serocluster: 2	CCL23_1	0	0	0	P55773
serocluster: 2	CCL25	0	0	0	O15444
serocluster: 2	CCL28_1	0	0	0	Q9NRJ3
serocluster: 2	CCL7_1	0	0	0	P80098
serocluster: 2	CCN2	0	0	0	P29279
serocluster: 2	CD160	0	0	0	O95971
serocluster: 2	CD200_1	0	0	0	P41217
serocluster: 2	CD200R1_1	0	0	0	Q8TD46
serocluster: 2	CD22	0	0	0	P20273
serocluster: 2	CD244	0	0	0	Q9BZW8
serocluster: 2	CD276_1	0	0	0	Q5ZPR3
serocluster: 2	CD4_1	0	0	0	P01730
serocluster: 2	CD40_1	0	0	0	P25942
serocluster: 2	CD40LG_1	0	0	0	P29965
serocluster: 2	CD48	0	0	0	P09326
serocluster: 2	CD58	0	0	0	P19256
serocluster: 2	CD6	0	0	0	P30203
serocluster: 2	CD70	0.0409877	Positive	0.197638	P32970
serocluster: 2	CD79B	0	0	0	P40259
serocluster: 2	CD83_1	0	0	0	Q01151
serocluster: 2	CD84	0	0	0	Q9UIB8
serocluster: 2	CDON	0	0	0	Q4KMG0
serocluster: 2	CDSN	0	0	0	Q15517
serocluster: 2	CEACAM21	0	0	0	Q3KPI0
serocluster: 2	CEP164	0	0	0	Q9UPV0
serocluster: 2	CHRDL1	0	0	0	Q9BU40
serocluster: 2	CKMT1A_CKMT1B	0	0	0	P12532
serocluster: 2	CLEC4C	0	0	0	Q8WTT0
serocluster: 2	CLEC7A	0	0	0	Q9BXN2
serocluster: 2	CLIP2	0.0189797	Negative	0.0915178	Q9UDT6
serocluster: 2	CLSTN2	0	0	0	Q9H4D0
serocluster: 2	CRHBP	0	0	0	P24387
serocluster: 2	CRIM1	0	0	0	Q9NZV1
serocluster: 2	CRLF1	0.0790809	Negative	0.381319	O75462
serocluster: 2	CSF1_1	0.00731638	Negative	0.0352787	P09603
serocluster: 2	CTRC	0	0	0	Q99895
serocluster: 2	CTSC	0	0	0	P53634
serocluster: 2	CTSO	0	0	0	P43234
serocluster: 2	CXADR_1	0	0	0	P78310
serocluster: 2	CXCL10_1	0	0	0	P02778
serocluster: 2	CXCL17	0	0	0	Q6UXB2
serocluster: 2	DAG1	0	0	0	Q14118
serocluster: 2	DBNL	0	0	0	Q9UJU6
serocluster: 2	DFFA	0.0154719	Negative	0.0746037	O00273
serocluster: 2	DGKZ	0	0	0	Q13574
serocluster: 2	DNAJA2	0	0	0	O60884
serocluster: 2	DNER	0	0	0	Q8NFT8
serocluster: 2	DNPH1	0.046559	Positive	0.224502	O43598
serocluster: 2	EDAR	0	0	0	Q9UNE0
serocluster: 2	EIF4G1	0	0	0	Q04637
serocluster: 2	EIF5A	0	0	0	P63241
serocluster: 2	ENPP5	0	0	0	Q9UJA9
serocluster: 2	ENPP7	0	0	0	Q6UWV6
serocluster: 2	EPCAM	0	0	0	P16422
serocluster: 2	EPHA1	0	0	0	P21709
serocluster: 2	ERBB3	0	0	0	P21860
serocluster: 2	ESM1	0	0	0	Q9NQ30
serocluster: 2	F2R	0.063564	Negative	0.306498	P25116
serocluster: 2	FABP1	0	0	0	P07148
serocluster: 2	FABP9	0	0	0	Q0Z7S8
serocluster: 2	FCRL2	0	0	0	Q96LA5
serocluster: 2	FCRL6	0	0	0	Q6DN72
serocluster: 2	FGF5	0	0	0	P12034
serocluster: 2	FIS1	0	0	0	Q9Y3D6
serocluster: 2	FLT3LG	0	0	0	P49771
serocluster: 2	FST	0	0	0	P19883
serocluster: 2	FSTL3	0	0	0	O95633
serocluster: 2	FXYD5	0	0	0	Q96DB9
serocluster: 2	GAL	0	0	0	P22466
serocluster: 2	GBP2	0.057682	Positive	0.278136	P32456
serocluster: 2	GMPR	0	0	0	P36959
serocluster: 2	HCLS1	0	0	0	P14317
serocluster: 2	HEXIM1	0	0	0	O94992
serocluster: 2	HPCAL1	0	0	0	P37235
serocluster: 2	HSD11B1	0	0	0	P28845
serocluster: 2	HSPA1A	0	0	0	P0DMV8
serocluster: 2	ICA1	0	0	0	Q05084
serocluster: 2	ICAM4	0.0657647	Negative	0.31711	Q14773
serocluster: 2	IDS	0	0	0	P22304
serocluster: 2	IFNGR1	0.207388	Negative	1	P15260
serocluster: 2	IFNLR1	0	0	0	Q8IU57
serocluster: 2	IKBKG_1	0	0	0	Q9Y6K9
serocluster: 2	IL10RB_1	0	0	0	Q08334
serocluster: 2	IL15_1	0	0	0	P40933
serocluster: 2	IL16_1	0	0	0	Q14005
serocluster: 2	IL17RB_1	0	0	0	Q9NRM6
serocluster: 2	IL18_1	0	0	0	Q14116
serocluster: 2	IL18R1_1	0	0	0	Q13478
serocluster: 2	IL1R2_1	0	0	0	P27930
serocluster: 2	IL1RL2	0	0	0	Q9HB29
serocluster: 2	IL32	0	0	0	P24001
serocluster: 2	IL4R_1	0	0	0	P24394
serocluster: 2	IL5RA	0	0	0	Q01344
serocluster: 2	IL7_1	0	0	0	P13232
serocluster: 2	IRAK1	0	0	0	P51617
serocluster: 2	IRAK4_1	0	0	0	Q9NWZ3
serocluster: 2	ISM1	0.0012424	Positive	0.00599073	B1AKI9
serocluster: 2	ITGA11	0	0	0	Q9UKX5
serocluster: 2	ITGA6	0	0	0	P23229
serocluster: 2	ITM2A	0	0	0	O43736
serocluster: 2	JCHAIN	0	0	0	P01591
serocluster: 2	JUN	0	0	0	P05412
serocluster: 2	KLRB1	0	0	0	Q12918
serocluster: 2	KLRD1	0	0	0	Q13241
serocluster: 2	KRT19	0	0	0	P08727
serocluster: 2	KYNU	0	0	0	Q16719
serocluster: 2	LAIR1	0	0	0	Q6GTX8
serocluster: 2	LAMA4	0	0	0	Q16363
serocluster: 2	LAMP3	0	0	0	Q9UQV4
serocluster: 2	LAP3	0	0	0	P28838
serocluster: 2	LGMN	0	0	0	Q99538
serocluster: 2	LHPP	0	0	0	Q9H008
serocluster: 2	LIFR	0	0	0	P42702
serocluster: 2	LILRB4	0	0	0	Q8NHJ6
serocluster: 2	LRRN1	0	0	0	Q6UXK5
serocluster: 2	LY75	0	0	0	O60449
serocluster: 2	LY9	0	0	0	Q9HBG7
serocluster: 2	MAP2K6	0	0	0	P52564
serocluster: 2	MAPK9	0	0	0	P45984
serocluster: 2	MEGF10	0	0	0	Q96KG7
serocluster: 2	MEPE	0	0	0	Q9NQ76
serocluster: 2	MERTK_1	0	0	0	Q12866
serocluster: 2	MGMT	0	0	0	P16455
serocluster: 2	MICB_MICA	0	0	0	Q29980_Q29983
serocluster: 2	MILR1	0	0	0	Q7Z6M3
serocluster: 2	MLN	0	0	0	P12872
serocluster: 2	MMP10	0	0	0	P09238
serocluster: 2	MVK	0	0	0	Q03426
serocluster: 2	MYO9B	0	0	0	Q13459
serocluster: 2	MZB1	0	0	0	Q8WU39
serocluster: 2	NCLN	0	0	0	Q969V3
serocluster: 2	NCR1_1	0	0	0	O76036
serocluster: 2	NFATC1	0	0	0	O95644
serocluster: 2	NFATC3	0	0	0	Q12968
serocluster: 2	NME3	0	0	0	Q13232
serocluster: 2	NT5C3A	0	0	0	Q9H0P0
serocluster: 2	NUB1	0	0	0	Q9Y5A7
serocluster: 2	NUDC	0	0	0	Q9Y266
serocluster: 2	OMD	0	0	0	Q99983
serocluster: 2	OSCAR	0	0	0	Q8IYS5
serocluster: 2	PADI2	0	0	0	Q9Y2J8
serocluster: 2	PARP1	0	0	0	P09874
serocluster: 2	PCDH1	0	0	0	Q08174
serocluster: 2	PIK3AP1	0	0	0	Q6ZUJ8
serocluster: 2	PKLR	0.000156141	Positive	0.000752894	P30613
serocluster: 2	PLA2G4A	0.0641365	Negative	0.309259	P47712
serocluster: 2	PLXNA4	0	0	0	Q9HCM2
serocluster: 2	PNLIPRP2	0	0	0	P54317
serocluster: 2	PNPT1	0	0	0	Q8TCS8
serocluster: 2	PON3	0	0	0	Q15166
serocluster: 2	PRDX3	0	0	0	P30048
serocluster: 2	PRDX5	0	0	0	P30044
serocluster: 2	PRKAB1	0	0	0	Q9Y478
serocluster: 2	PRKCQ	0	0	0	Q04759
serocluster: 2	PRSS8	0	0	0	Q16651
serocluster: 2	PSMG3	0	0	0	Q9BT73
serocluster: 2	PTH1R	0	0	0	Q03431
serocluster: 2	PTPN6	0	0	0	P29350
serocluster: 2	PTPRM	0	0	0	P28827
serocluster: 2	PTX3_1	0	0	0	P26022
serocluster: 2	RAB37	0.0497574	Negative	0.239925	Q96AX2
serocluster: 2	RAB6A	0	0	0	P20340
serocluster: 2	REG4	0.0557908	Positive	0.269017	Q9BYZ8
serocluster: 2	SAMD9L	0	0	0	Q8IVG5
serocluster: 2	SCG3	0	0	0	Q8WXD2
serocluster: 2	SCGB1A1	0	0	0	P11684
serocluster: 2	SCGB3A2	0	0	0	Q96PL1
serocluster: 2	SCRN1	0	0	0	Q12765
serocluster: 2	SELPLG	0.0620151	Negative	0.29903	Q14242
serocluster: 2	SERPINB8	0.0131075	Negative	0.0632028	P50452
serocluster: 2	SHMT1	0	0	0	P34896
serocluster: 2	SIGLEC1	0	0	0	Q9BZZ2
serocluster: 2	SIGLEC10	0	0	0	Q96LC7
serocluster: 2	SIRPB1	0	0	0	O00241
serocluster: 2	SIT1	0	0	0	Q9Y3P8
serocluster: 2	SLAMF7	0	0	0	Q9NQ25
serocluster: 2	SMOC2	0	0	0	Q9H3U7
serocluster: 2	SMPDL3A	0	0	0	Q92484
serocluster: 2	SPINT2	0	0	0	O43291
serocluster: 2	SPON1	0	0	0	Q9HCB6
serocluster: 2	STX8	0	0	0	Q9UNK0
serocluster: 2	SULT2A1	0	0	0	Q06520
serocluster: 2	TANK	0	0	0	Q92844
serocluster: 2	TBC1D5	0	0	0	Q92609
serocluster: 2	TFF2	0	0	0	Q03403
serocluster: 2	TGFA	0	0	0	P01135
serocluster: 2	TIMP3	0	0	0	P35625
serocluster: 2	TLR3_1	0	0	0	O15455
serocluster: 2	TNFAIP8	0	0	0	O95379
serocluster: 2	TNFRSF11A_1	0	0	0	Q9Y6Q6
serocluster: 2	TNFRSF14_1	0	0	0	Q92956
serocluster: 2	TNFRSF4_1	0	0	0	P43489
serocluster: 2	TNFSF10_1	0	0	0	P50591
serocluster: 2	TNFSF12_1	0	0	0	O43508
serocluster: 2	TNFSF13_1	0	0	0	O75888
serocluster: 2	TPP1	0	0	0	O14773
serocluster: 2	TPSAB1	0	0	0	Q15661
serocluster: 2	TPT1	0	0	0	P13693
serocluster: 2	TRIM21	0	0	0	P19474
serocluster: 2	TRIM5	0	0	0	Q9C035
serocluster: 2	VEGFA_1	0	0	0	P15692
serocluster: 2	WAS	0	0	0	P42768
serocluster: 2	WFIKKN2	0	0	0	Q8TEU8
serocluster: 2	YTHDF3	0	0	0	Q7Z739
serocluster: 2	AGER_2	0	0	0	Q15109
serocluster: 2	AGRP_2	0	0	0	O00253
serocluster: 2	ANGPT2	0	0	0	O15123
serocluster: 2	BDNF	0	0	0	P23560
serocluster: 2	BST2	0	0	0	Q10589
serocluster: 2	C1QA_2	0.166973	Negative	0.805123	P02745
serocluster: 2	CALCA	0	0	0	P01258
serocluster: 2	CCL1	0	0	0	P22362
serocluster: 2	CCL14	0	0	0	Q16627
serocluster: 2	CCL15	0	0	0	Q16663
serocluster: 2	CCL16	0	0	0	O15467
serocluster: 2	CCL17_2	0	0	0	Q92583
serocluster: 2	CCL19	0	0	0	Q99731
serocluster: 2	CCL2	0	0	0	P13500
serocluster: 2	CCL21_2	0	0	0	O00585
serocluster: 2	CCL22_2	0	0	0	O00626
serocluster: 2	CCL23_2	0	0	0	P55773
serocluster: 2	CCL24_2	0.0847056	Negative	0.408441	O00175
serocluster: 2	CCL26	0	0	0	Q9Y258
serocluster: 2	CCL27	0	0	0	Q9Y4X3
serocluster: 2	CCL28_2	0	0	0	Q9NRJ3
serocluster: 2	CCL3_2	0	0	0	P10147
serocluster: 2	CCL4_2	0	0	0	P13236
serocluster: 2	CCL5	0	0	0	P13501
serocluster: 2	CCL8	0	0	0	P80075
serocluster: 2	CD200_2	0	0	0	P41217
serocluster: 2	CD200R1_2	0	0	0	Q8TD46
serocluster: 2	CD27	0	0	0	P26842
serocluster: 2	CD274	0	0	0	Q9NZQ7
serocluster: 2	CD40_2	0	0	0	P25942
serocluster: 2	CD46	0	0	0	P15529
serocluster: 2	CD80	0	0	0	P33681
serocluster: 2	CD83_2	0	0	0	Q01151
serocluster: 2	CD93	0	0	0	Q9NPY3
serocluster: 2	CEACAM5	0	0	0	P06731
serocluster: 2	CHI3L1	0	0	0	P36222
serocluster: 2	CRP	0	0	0	P02741
serocluster: 2	CSF1_2	0	0	0	P09603
serocluster: 2	CSF1R	0	0	0	P07333
serocluster: 2	CSF2	0	0	0	P04141
serocluster: 2	CSF2RB	0	0	0	P32927
serocluster: 2	CSF3	0	0	0	P09919
serocluster: 2	CST7_2	0	0	0	O76096
serocluster: 2	CTF1	0	0	0	Q16619
serocluster: 2	CTLA4	0	0	0	P16410
serocluster: 2	CTSS	0	0	0	P25774
serocluster: 2	CX3CL1	0	0	0	P78423
serocluster: 2	CXADR_2	0	0	0	P78310
serocluster: 2	CXCL1_2	0	0	0	P09341
serocluster: 2	CXCL10_2	0	0	0	P02778
serocluster: 2	CXCL11	0	0	0	O14625
serocluster: 2	CXCL13	0	0	0	O43927
serocluster: 2	CXCL16	0	0	0	Q9H2A7
serocluster: 2	CXCL3_2	0	0	0	P19876
serocluster: 2	CXCL5	0	0	0	P42830
serocluster: 2	CXCL6_2	0	0	0	P80162
serocluster: 2	CXCL8_2	0	0	0	P10145
serocluster: 2	CXCL9_2	0	0	0	Q07325
serocluster: 2	EPO	0	0	0	P01588
serocluster: 2	FASLG_2	0	0	0	P48023
serocluster: 2	FGF19_2	0	0	0	O95750
serocluster: 2	FGF2	0	0	0	P09038
serocluster: 2	FGF21	0.00584194	Positive	0.0281692	Q9NSA1
serocluster: 2	FLT4	0.0172508	Negative	0.0831813	P35916
serocluster: 2	FTH1	0	0	0	P02794
serocluster: 2	FURIN	0	0	0	P09958
serocluster: 2	GFAP	0.0504914	Positive	0.243464	P14136
serocluster: 2	GZMB_2	0	0	0	P10144
serocluster: 2	HAVCR1	0	0	0	Q96D42
serocluster: 2	HGF_2	0	0	0	P14210
serocluster: 2	HLA-DRA_2	0	0	0	P01903
serocluster: 2	ICAM1	0.171128	Negative	0.825158	P05362
serocluster: 2	ICOSLG	0	0	0	O75144
serocluster: 2	IFNB1	0	0	0	P01574
serocluster: 2	IFNG	0	0	0	P01579
serocluster: 2	IFNL1	0	0	0	Q8IU54
serocluster: 2	IL10RB_2	0	0	0	Q08334
serocluster: 2	IL12B_2	0	0	0	P29460
serocluster: 2	IL12RB1	0	0	0	P42701
serocluster: 2	IL12p70	0	0	0	P29459|P29460
serocluster: 2	IL13	0	0	0	P35225
serocluster: 2	IL15RA	0	0	0	Q13261
serocluster: 2	IL17B	0	0	0	Q9UHF5
serocluster: 2	IL17C	0	0	0	Q9P0M4
serocluster: 2	IL17RA	0	0	0	Q96F46
serocluster: 2	IL17RB_2	0.00288018	Negative	0.0138879	Q9NRM6
serocluster: 2	IL18BP	0	0	0	O95998
serocluster: 2	IL18R1_2	0	0	0	Q13478
serocluster: 2	IL19	0	0	0	Q9UHD0
serocluster: 2	IL1R1	0	0	0	P14778
serocluster: 2	IL1R2_2	0	0	0	P27930
serocluster: 2	IL1RL1	0	0	0	Q01638
serocluster: 2	IL1RN_2	0	0	0	P18510
serocluster: 2	IL20	0	0	0	Q9NYY1
serocluster: 2	IL22	0	0	0	Q9GZX6
serocluster: 2	IL2RA	0	0	0	P01589
serocluster: 2	IL2RB	0	0	0	P14784
serocluster: 2	IL33	0	0	0	O95760
serocluster: 2	IL34	0	0	0	Q6ZMJ4
serocluster: 2	IL36A	0	0	0	Q9UHA7
serocluster: 2	IL3RA	0	0	0	P26951
serocluster: 2	IL4	0	0	0	P05112
serocluster: 2	IL4R_2	0	0	0	P24394
serocluster: 2	IL5	0	0	0	P05113
serocluster: 2	IL6	0	0	0	P05231
serocluster: 2	IL6R	0	0	0	P08887
serocluster: 2	IL6ST	0	0	0	P40189
serocluster: 2	IL7R	0	0	0	P16871
serocluster: 2	IL9	0	0	0	P15248
serocluster: 2	KDR	0	0	0	P35968
serocluster: 2	KLRK1	0	0	0	P26718
serocluster: 2	KNG1	0	0	0	P01042
serocluster: 2	LAG3	0	0	0	P18627
serocluster: 2	LGALS9_2	0	0	0	O00182
serocluster: 2	LIF	0	0	0	P15018
serocluster: 2	LILRB2	0	0	0	Q8N423
serocluster: 2	MERTK_2	0	0	0	Q12866
serocluster: 2	MICA	0	0	0	Q29983
serocluster: 2	MICB	0	0	0	Q29980
serocluster: 2	MIF	0	0	0	P14174
serocluster: 2	MMP1_2	0	0	0	P03956
serocluster: 2	MMP12	0	0	0	P39900
serocluster: 2	MMP3	0	0	0	P08254
serocluster: 2	MPO	0	0	0	P05164
serocluster: 2	MUC16	0	0	0	Q8WXI7
serocluster: 2	NCR1_2	0	0	0	O76036
serocluster: 2	OSMR	0	0	0	Q99650
serocluster: 2	PDCD1	0	0	0	Q15116
serocluster: 2	PDCD1LG2	0.00511678	Negative	0.0246725	Q9BQ51
serocluster: 2	PDGFA	0.00752016	Negative	0.0362614	P04085
serocluster: 2	PDGFB_2	0	0	0	P01127
serocluster: 2	PGF_2	0	0	0	P49763
serocluster: 2	S100A9	0	0	0	P06702
serocluster: 2	SDC1	0	0	0	P18827
serocluster: 2	SELE	0	0	0	P16581
serocluster: 2	SELP	0	0	0	P16109
serocluster: 2	SIRPA	0	0	0	P78324
serocluster: 2	SLAMF1	0	0	0	Q13291
serocluster: 2	SPP1	0	0	0	P10451
serocluster: 2	TEK	0	0	0	Q02763
serocluster: 2	THBS2	0	0	0	P35442
serocluster: 2	THPO	0	0	0	P40225
serocluster: 2	TIMP1	0	0	0	P01033
serocluster: 2	TIMP2	0	0	0	P16035
serocluster: 2	TLR3_2	0	0	0	O15455
serocluster: 2	TNF	0	0	0	P01375
serocluster: 2	TNFRSF11A_2	0	0	0	Q9Y6Q6
serocluster: 2	TNFRSF11B_2	0	0	0	O00300
serocluster: 2	TNFRSF13B_2	0	0	0	O14836
serocluster: 2	TNFRSF13C	0	0	0	Q96RJ3
serocluster: 2	TNFRSF14_2	0	0	0	Q92956
serocluster: 2	TNFRSF17	0	0	0	Q02223
serocluster: 2	TNFRSF18	0	0	0	Q9Y5U5
serocluster: 2	TNFRSF1B	0	0	0	P20333
serocluster: 2	TNFRSF4_2	0	0	0	P43489
serocluster: 2	TNFRSF8	0	0	0	P28908
serocluster: 2	TNFSF10_2	0	0	0	P50591
serocluster: 2	TNFSF11	0	0	0	O14788
serocluster: 2	TNFSF12_2	0	0	0	O43508
serocluster: 2	TNFSF14	0	0	0	O43557
serocluster: 2	TNFSF15	0	0	0	O95150
serocluster: 2	TNFSF18	0	0	0	Q9UNG2
serocluster: 2	TNFSF4	0	0	0	P23510
serocluster: 2	TNFSF8	0	0	0	P32971
serocluster: 2	TNFSF9	0	0	0	P41273
serocluster: 2	TREM2_2	0	0	0	Q9NZC2
serocluster: 2	VCAM1	0	0	0	P19320
serocluster: 2	VEGFC	0	0	0	P49767
serocluster: 2	VEGFD_2	0	0	0	O43915
serocluster: 2	VSTM1	0	0	0	Q6UX27
serocluster: 2	WNT16	0	0	0	Q9UBV4
serocluster: 2	WNT7A	0	0	0	O00755
serocluster: 3	ACTN4	0	0	0	O43707
serocluster: 3	ADA	0	0	0	P00813
serocluster: 3	ADAM23	0	0	0	O75077
serocluster: 3	ADGRE2	0	0	0	Q9UHX3
serocluster: 3	AGRP_1	0	0	0	O00253
serocluster: 3	AMBN	0	0	0	Q9NP70
serocluster: 3	ANGPTL2	0	0	0	Q9UKU9
serocluster: 3	ANGPTL4	0	0	0	Q9BY76
serocluster: 3	ANXA11	0	0	0	P50995
serocluster: 3	AOC1	0	0	0	P19801
serocluster: 3	ATP5IF1	0	0	0	Q9UII2
serocluster: 3	B4GALT1	0	0	0	P15291
serocluster: 3	BACH1	0	0	0	O14867
serocluster: 3	BSG	0	0	0	P35613
serocluster: 3	BTN2A1	0	0	0	Q7KYR7
serocluster: 3	BTN3A2	0	0	0	P78410
serocluster: 3	C1QA_1	0	0	0	P02745
serocluster: 3	CASP2	0	0	0	P42575
serocluster: 3	CCL11_1	0	0	0	P51671
serocluster: 3	CCL13_1	0	0	0	Q99616
serocluster: 3	CCL22_1	0	0	0	O00626
serocluster: 3	CCL23_1	0	0	0	P55773
serocluster: 3	CCL25	0	0	0	O15444
serocluster: 3	CCL28_1	0	0	0	Q9NRJ3
serocluster: 3	CCL7_1	0	0	0	P80098
serocluster: 3	CCN2	0	0	0	P29279
serocluster: 3	CD160	0	0	0	O95971
serocluster: 3	CD200_1	0	0	0	P41217
serocluster: 3	CD200R1_1	0	0	0	Q8TD46
serocluster: 3	CD22	0	0	0	P20273
serocluster: 3	CD244	0	0	0	Q9BZW8
serocluster: 3	CD276_1	0	0	0	Q5ZPR3
serocluster: 3	CD4_1	0	0	0	P01730
serocluster: 3	CD40_1	0	0	0	P25942
serocluster: 3	CD40LG_1	0	0	0	P29965
serocluster: 3	CD48	0	0	0	P09326
serocluster: 3	CD58	0	0	0	P19256
serocluster: 3	CD6	0	0	0	P30203
serocluster: 3	CD70	0	0	0	P32970
serocluster: 3	CD79B	0	0	0	P40259
serocluster: 3	CD83_1	0	0	0	Q01151
serocluster: 3	CD84	0	0	0	Q9UIB8
serocluster: 3	CDON	0	0	0	Q4KMG0
serocluster: 3	CDSN	0	0	0	Q15517
serocluster: 3	CEACAM21	0.0771648	Positive	0.462802	Q3KPI0
serocluster: 3	CEP164	0	0	0	Q9UPV0
serocluster: 3	CHRDL1	0	0	0	Q9BU40
serocluster: 3	CKMT1A_CKMT1B	0	0	0	P12532
serocluster: 3	CLEC4C	0	0	0	Q8WTT0
serocluster: 3	CLEC7A	0	0	0	Q9BXN2
serocluster: 3	CLIP2	0	0	0	Q9UDT6
serocluster: 3	CLSTN2	0	0	0	Q9H4D0
serocluster: 3	CRHBP	0	0	0	P24387
serocluster: 3	CRIM1	0	0	0	Q9NZV1
serocluster: 3	CRLF1	0	0	0	O75462
serocluster: 3	CSF1_1	0	0	0	P09603
serocluster: 3	CTRC	0	0	0	Q99895
serocluster: 3	CTSC	0	0	0	P53634
serocluster: 3	CTSO	0	0	0	P43234
serocluster: 3	CXADR_1	0	0	0	P78310
serocluster: 3	CXCL10_1	0	0	0	P02778
serocluster: 3	CXCL17	0	0	0	Q6UXB2
serocluster: 3	DAG1	0	0	0	Q14118
serocluster: 3	DBNL	0	0	0	Q9UJU6
serocluster: 3	DFFA	0	0	0	O00273
serocluster: 3	DGKZ	0	0	0	Q13574
serocluster: 3	DNAJA2	0	0	0	O60884
serocluster: 3	DNER	0	0	0	Q8NFT8
serocluster: 3	DNPH1	0	0	0	O43598
serocluster: 3	EDAR	0	0	0	Q9UNE0
serocluster: 3	EIF4G1	0	0	0	Q04637
serocluster: 3	EIF5A	0	0	0	P63241
serocluster: 3	ENPP5	0	0	0	Q9UJA9
serocluster: 3	ENPP7	0	0	0	Q6UWV6
serocluster: 3	EPCAM	0	0	0	P16422
serocluster: 3	EPHA1	0	0	0	P21709
serocluster: 3	ERBB3	0	0	0	P21860
serocluster: 3	ESM1	0	0	0	Q9NQ30
serocluster: 3	F2R	0	0	0	P25116
serocluster: 3	FABP1	0	0	0	P07148
serocluster: 3	FABP9	0	0	0	Q0Z7S8
serocluster: 3	FCRL2	0	0	0	Q96LA5
serocluster: 3	FCRL6	0	0	0	Q6DN72
serocluster: 3	FGF5	0	0	0	P12034
serocluster: 3	FIS1	0	0	0	Q9Y3D6
serocluster: 3	FLT3LG	0	0	0	P49771
serocluster: 3	FST	0	0	0	P19883
serocluster: 3	FSTL3	0	0	0	O95633
serocluster: 3	FXYD5	0	0	0	Q96DB9
serocluster: 3	GAL	0	0	0	P22466
serocluster: 3	GBP2	0	0	0	P32456
serocluster: 3	GMPR	0	0	0	P36959
serocluster: 3	HCLS1	0	0	0	P14317
serocluster: 3	HEXIM1	0	0	0	O94992
serocluster: 3	HPCAL1	0	0	0	P37235
serocluster: 3	HSD11B1	0	0	0	P28845
serocluster: 3	HSPA1A	0	0	0	P0DMV8
serocluster: 3	ICA1	0	0	0	Q05084
serocluster: 3	ICAM4	0	0	0	Q14773
serocluster: 3	IDS	0	0	0	P22304
serocluster: 3	IFNGR1	0	0	0	P15260
serocluster: 3	IFNLR1	0	0	0	Q8IU57
serocluster: 3	IKBKG_1	0	0	0	Q9Y6K9
serocluster: 3	IL10RB_1	0	0	0	Q08334
serocluster: 3	IL15_1	0	0	0	P40933
serocluster: 3	IL16_1	0	0	0	Q14005
serocluster: 3	IL17RB_1	0	0	0	Q9NRM6
serocluster: 3	IL18_1	0	0	0	Q14116
serocluster: 3	IL18R1_1	0	0	0	Q13478
serocluster: 3	IL1R2_1	0	0	0	P27930
serocluster: 3	IL1RL2	0.0160984	Negative	0.0965514	Q9HB29
serocluster: 3	IL32	0	0	0	P24001
serocluster: 3	IL4R_1	0	0	0	P24394
serocluster: 3	IL5RA	0	0	0	Q01344
serocluster: 3	IL7_1	0	0	0	P13232
serocluster: 3	IRAK1	0	0	0	P51617
serocluster: 3	IRAK4_1	0	0	0	Q9NWZ3
serocluster: 3	ISM1	0	0	0	B1AKI9
serocluster: 3	ITGA11	0	0	0	Q9UKX5
serocluster: 3	ITGA6	0	0	0	P23229
serocluster: 3	ITM2A	0	0	0	O43736
serocluster: 3	JCHAIN	0	0	0	P01591
serocluster: 3	JUN	0	0	0	P05412
serocluster: 3	KLRB1	0	0	0	Q12918
serocluster: 3	KLRD1	0	0	0	Q13241
serocluster: 3	KRT19	0	0	0	P08727
serocluster: 3	KYNU	0.000146605	Negative	0.000879276	Q16719
serocluster: 3	LAIR1	0	0	0	Q6GTX8
serocluster: 3	LAMA4	0.117928	Positive	0.707281	Q16363
serocluster: 3	LAMP3	0	0	0	Q9UQV4
serocluster: 3	LAP3	0	0	0	P28838
serocluster: 3	LGMN	0	0	0	Q99538
serocluster: 3	LHPP	0	0	0	Q9H008
serocluster: 3	LIFR	0	0	0	P42702
serocluster: 3	LILRB4	0	0	0	Q8NHJ6
serocluster: 3	LRRN1	0	0	0	Q6UXK5
serocluster: 3	LY75	0	0	0	O60449
serocluster: 3	LY9	0	0	0	Q9HBG7
serocluster: 3	MAP2K6	0	0	0	P52564
serocluster: 3	MAPK9	0	0	0	P45984
serocluster: 3	MEGF10	0	0	0	Q96KG7
serocluster: 3	MEPE	0.139401	Positive	0.836067	Q9NQ76
serocluster: 3	MERTK_1	0	0	0	Q12866
serocluster: 3	MGMT	0	0	0	P16455
serocluster: 3	MICB_MICA	0	0	0	Q29980_Q29983
serocluster: 3	MILR1	0	0	0	Q7Z6M3
serocluster: 3	MLN	0	0	0	P12872
serocluster: 3	MMP10	0	0	0	P09238
serocluster: 3	MVK	0	0	0	Q03426
serocluster: 3	MYO9B	0	0	0	Q13459
serocluster: 3	MZB1	0	0	0	Q8WU39
serocluster: 3	NCLN	0	0	0	Q969V3
serocluster: 3	NCR1_1	0	0	0	O76036
serocluster: 3	NFATC1	0	0	0	O95644
serocluster: 3	NFATC3	0	0	0	Q12968
serocluster: 3	NME3	0	0	0	Q13232
serocluster: 3	NT5C3A	0	0	0	Q9H0P0
serocluster: 3	NUB1	0	0	0	Q9Y5A7
serocluster: 3	NUDC	0	0	0	Q9Y266
serocluster: 3	OMD	0	0	0	Q99983
serocluster: 3	OSCAR	0	0	0	Q8IYS5
serocluster: 3	PADI2	0	0	0	Q9Y2J8
serocluster: 3	PARP1	0	0	0	P09874
serocluster: 3	PCDH1	0	0	0	Q08174
serocluster: 3	PIK3AP1	0	0	0	Q6ZUJ8
serocluster: 3	PKLR	0	0	0	P30613
serocluster: 3	PLA2G4A	0	0	0	P47712
serocluster: 3	PLXNA4	0	0	0	Q9HCM2
serocluster: 3	PNLIPRP2	0	0	0	P54317
serocluster: 3	PNPT1	0	0	0	Q8TCS8
serocluster: 3	PON3	0	0	0	Q15166
serocluster: 3	PRDX3	0	0	0	P30048
serocluster: 3	PRDX5	0	0	0	P30044
serocluster: 3	PRKAB1	0	0	0	Q9Y478
serocluster: 3	PRKCQ	0	0	0	Q04759
serocluster: 3	PRSS8	0	0	0	Q16651
serocluster: 3	PSMG3	0	0	0	Q9BT73
serocluster: 3	PTH1R	0	0	0	Q03431
serocluster: 3	PTPN6	0	0	0	P29350
serocluster: 3	PTPRM	0	0	0	P28827
serocluster: 3	PTX3_1	0	0	0	P26022
serocluster: 3	RAB37	0.166734	Positive	1	Q96AX2
serocluster: 3	RAB6A	0.0445244	Positive	0.267038	P20340
serocluster: 3	REG4	0	0	0	Q9BYZ8
serocluster: 3	SAMD9L	0	0	0	Q8IVG5
serocluster: 3	SCG3	0	0	0	Q8WXD2
serocluster: 3	SCGB1A1	0	0	0	P11684
serocluster: 3	SCGB3A2	0	0	0	Q96PL1
serocluster: 3	SCRN1	0	0	0	Q12765
serocluster: 3	SELPLG	0	0	0	Q14242
serocluster: 3	SERPINB8	0	0	0	P50452
serocluster: 3	SHMT1	0	0	0	P34896
serocluster: 3	SIGLEC1	0	0	0	Q9BZZ2
serocluster: 3	SIGLEC10	0	0	0	Q96LC7
serocluster: 3	SIRPB1	0	0	0	O00241
serocluster: 3	SIT1	0	0	0	Q9Y3P8
serocluster: 3	SLAMF7	0	0	0	Q9NQ25
serocluster: 3	SMOC2	0	0	0	Q9H3U7
serocluster: 3	SMPDL3A	0	0	0	Q92484
serocluster: 3	SPINT2	0	0	0	O43291
serocluster: 3	SPON1	0	0	0	Q9HCB6
serocluster: 3	STX8	0	0	0	Q9UNK0
serocluster: 3	SULT2A1	0	0	0	Q06520
serocluster: 3	TANK	0	0	0	Q92844
serocluster: 3	TBC1D5	0	0	0	Q92609
serocluster: 3	TFF2	0	0	0	Q03403
serocluster: 3	TGFA	0	0	0	P01135
serocluster: 3	TIMP3	0	0	0	P35625
serocluster: 3	TLR3_1	0	0	0	O15455
serocluster: 3	TNFAIP8	0	0	0	O95379
serocluster: 3	TNFRSF11A_1	0	0	0	Q9Y6Q6
serocluster: 3	TNFRSF14_1	0	0	0	Q92956
serocluster: 3	TNFRSF4_1	0	0	0	P43489
serocluster: 3	TNFSF10_1	0	0	0	P50591
serocluster: 3	TNFSF12_1	0	0	0	O43508
serocluster: 3	TNFSF13_1	0	0	0	O75888
serocluster: 3	TPP1	0	0	0	O14773
serocluster: 3	TPSAB1	0	0	0	Q15661
serocluster: 3	TPT1	0	0	0	P13693
serocluster: 3	TRIM21	0	0	0	P19474
serocluster: 3	TRIM5	0	0	0	Q9C035
serocluster: 3	VEGFA_1	0	0	0	P15692
serocluster: 3	WAS	0	0	0	P42768
serocluster: 3	WFIKKN2	0	0	0	Q8TEU8
serocluster: 3	YTHDF3	0	0	0	Q7Z739
serocluster: 3	AGER_2	0	0	0	Q15109
serocluster: 3	AGRP_2	0	0	0	O00253
serocluster: 3	ANGPT2	0	0	0	O15123
serocluster: 3	BDNF	0	0	0	P23560
serocluster: 3	BST2	0	0	0	Q10589
serocluster: 3	C1QA_2	0	0	0	P02745
serocluster: 3	CALCA	0	0	0	P01258
serocluster: 3	CCL1	0	0	0	P22362
serocluster: 3	CCL14	0	0	0	Q16627
serocluster: 3	CCL15	0	0	0	Q16663
serocluster: 3	CCL16	0	0	0	O15467
serocluster: 3	CCL17_2	0	0	0	Q92583
serocluster: 3	CCL19	0	0	0	Q99731
serocluster: 3	CCL2	0	0	0	P13500
serocluster: 3	CCL21_2	0	0	0	O00585
serocluster: 3	CCL22_2	0	0	0	O00626
serocluster: 3	CCL23_2	0	0	0	P55773
serocluster: 3	CCL24_2	0	0	0	O00175
serocluster: 3	CCL26	0	0	0	Q9Y258
serocluster: 3	CCL27	0	0	0	Q9Y4X3
serocluster: 3	CCL28_2	0	0	0	Q9NRJ3
serocluster: 3	CCL3_2	0	0	0	P10147
serocluster: 3	CCL4_2	0	0	0	P13236
serocluster: 3	CCL5	0	0	0	P13501
serocluster: 3	CCL8	0	0	0	P80075
serocluster: 3	CD200_2	0	0	0	P41217
serocluster: 3	CD200R1_2	0	0	0	Q8TD46
serocluster: 3	CD27	0	0	0	P26842
serocluster: 3	CD274	0	0	0	Q9NZQ7
serocluster: 3	CD40_2	0.152393	Positive	0.913989	P25942
serocluster: 3	CD46	0	0	0	P15529
serocluster: 3	CD80	0	0	0	P33681
serocluster: 3	CD83_2	0	0	0	Q01151
serocluster: 3	CD93	0	0	0	Q9NPY3
serocluster: 3	CEACAM5	0.103488	Negative	0.62068	P06731
serocluster: 3	CHI3L1	0	0	0	P36222
serocluster: 3	CRP	0	0	0	P02741
serocluster: 3	CSF1_2	0	0	0	P09603
serocluster: 3	CSF1R	0	0	0	P07333
serocluster: 3	CSF2	0	0	0	P04141
serocluster: 3	CSF2RB	0	0	0	P32927
serocluster: 3	CSF3	0	0	0	P09919
serocluster: 3	CST7_2	0	0	0	O76096
serocluster: 3	CTF1	0	0	0	Q16619
serocluster: 3	CTLA4	0	0	0	P16410
serocluster: 3	CTSS	0	0	0	P25774
serocluster: 3	CX3CL1	0	0	0	P78423
serocluster: 3	CXADR_2	0	0	0	P78310
serocluster: 3	CXCL1_2	0	0	0	P09341
serocluster: 3	CXCL10_2	0	0	0	P02778
serocluster: 3	CXCL11	0	0	0	O14625
serocluster: 3	CXCL13	0	0	0	O43927
serocluster: 3	CXCL16	0	0	0	Q9H2A7
serocluster: 3	CXCL3_2	0	0	0	P19876
serocluster: 3	CXCL5	0	0	0	P42830
serocluster: 3	CXCL6_2	0	0	0	P80162
serocluster: 3	CXCL8_2	0	0	0	P10145
serocluster: 3	CXCL9_2	0	0	0	Q07325
serocluster: 3	EPO	0.0495342	Positive	0.297085	P01588
serocluster: 3	FASLG_2	0	0	0	P48023
serocluster: 3	FGF19_2	0	0	0	O95750
serocluster: 3	FGF2	0	0	0	P09038
serocluster: 3	FGF21	0	0	0	Q9NSA1
serocluster: 3	FLT4	0	0	0	P35916
serocluster: 3	FTH1	0	0	0	P02794
serocluster: 3	FURIN	0	0	0	P09958
serocluster: 3	GFAP	0	0	0	P14136
serocluster: 3	GZMB_2	0	0	0	P10144
serocluster: 3	HAVCR1	0	0	0	Q96D42
serocluster: 3	HGF_2	0	0	0	P14210
serocluster: 3	HLA-DRA_2	0	0	0	P01903
serocluster: 3	ICAM1	0	0	0	P05362
serocluster: 3	ICOSLG	0	0	0	O75144
serocluster: 3	IFNB1	0	0	0	P01574
serocluster: 3	IFNG	0.121168	Negative	0.726717	P01579
serocluster: 3	IFNL1	0	0	0	Q8IU54
serocluster: 3	IL10RB_2	0	0	0	Q08334
serocluster: 3	IL12B_2	0	0	0	P29460
serocluster: 3	IL12RB1	0	0	0	P42701
serocluster: 3	IL12p70	0	0	0	P29459|P29460
serocluster: 3	IL13	0	0	0	P35225
serocluster: 3	IL15RA	0	0	0	Q13261
serocluster: 3	IL17B	0	0	0	Q9UHF5
serocluster: 3	IL17C	0	0	0	Q9P0M4
serocluster: 3	IL17RA	0	0	0	Q96F46
serocluster: 3	IL17RB_2	0	0	0	Q9NRM6
serocluster: 3	IL18BP	0	0	0	O95998
serocluster: 3	IL18R1_2	0	0	0	Q13478
serocluster: 3	IL19	0	0	0	Q9UHD0
serocluster: 3	IL1R1	0	0	0	P14778
serocluster: 3	IL1R2_2	0	0	0	P27930
serocluster: 3	IL1RL1	0	0	0	Q01638
serocluster: 3	IL1RN_2	0	0	0	P18510
serocluster: 3	IL20	0	0	0	Q9NYY1
serocluster: 3	IL22	0	0	0	Q9GZX6
serocluster: 3	IL2RA	0	0	0	P01589
serocluster: 3	IL2RB	0	0	0	P14784
serocluster: 3	IL33	0	0	0	O95760
serocluster: 3	IL34	0	0	0	Q6ZMJ4
serocluster: 3	IL36A	0	0	0	Q9UHA7
serocluster: 3	IL3RA	0	0	0	P26951
serocluster: 3	IL4	0.0362212	Negative	0.21724	P05112
serocluster: 3	IL4R_2	0	0	0	P24394
serocluster: 3	IL5	0	0	0	P05113
serocluster: 3	IL6	0	0	0	P05231
serocluster: 3	IL6R	0	0	0	P08887
serocluster: 3	IL6ST	0	0	0	P40189
serocluster: 3	IL7R	0	0	0	P16871
serocluster: 3	IL9	0	0	0	P15248
serocluster: 3	KDR	0	0	0	P35968
serocluster: 3	KLRK1	0	0	0	P26718
serocluster: 3	KNG1	0	0	0	P01042
serocluster: 3	LAG3	0	0	0	P18627
serocluster: 3	LGALS9_2	0	0	0	O00182
serocluster: 3	LIF	0	0	0	P15018
serocluster: 3	LILRB2	0	0	0	Q8N423
serocluster: 3	MERTK_2	0	0	0	Q12866
serocluster: 3	MICA	0.0393021	Negative	0.235717	Q29983
serocluster: 3	MICB	0	0	0	Q29980
serocluster: 3	MIF	0	0	0	P14174
serocluster: 3	MMP1_2	0	0	0	P03956
serocluster: 3	MMP12	0	0	0	P39900
serocluster: 3	MMP3	0	0	0	P08254
serocluster: 3	MPO	0	0	0	P05164
serocluster: 3	MUC16	0	0	0	Q8WXI7
serocluster: 3	NCR1_2	0	0	0	O76036
serocluster: 3	OSMR	0	0	0	Q99650
serocluster: 3	PDCD1	0	0	0	Q15116
serocluster: 3	PDCD1LG2	0.146336	Positive	0.877662	Q9BQ51
serocluster: 3	PDGFA	0	0	0	P04085
serocluster: 3	PDGFB_2	0	0	0	P01127
serocluster: 3	PGF_2	0	0	0	P49763
serocluster: 3	S100A9	0	0	0	P06702
serocluster: 3	SDC1	0	0	0	P18827
serocluster: 3	SELE	0.0306683	Negative	0.183936	P16581
serocluster: 3	SELP	0	0	0	P16109
serocluster: 3	SIRPA	0	0	0	P78324
serocluster: 3	SLAMF1	0	0	0	Q13291
serocluster: 3	SPP1	0	0	0	P10451
serocluster: 3	TEK	0	0	0	Q02763
serocluster: 3	THBS2	0	0	0	P35442
serocluster: 3	THPO	0	0	0	P40225
serocluster: 3	TIMP1	0	0	0	P01033
serocluster: 3	TIMP2	0	0	0	P16035
serocluster: 3	TLR3_2	0	0	0	O15455
serocluster: 3	TNF	0	0	0	P01375
serocluster: 3	TNFRSF11A_2	0	0	0	Q9Y6Q6
serocluster: 3	TNFRSF11B_2	0	0	0	O00300
serocluster: 3	TNFRSF13B_2	0	0	0	O14836
serocluster: 3	TNFRSF13C	0	0	0	Q96RJ3
serocluster: 3	TNFRSF14_2	0	0	0	Q92956
serocluster: 3	TNFRSF17	0	0	0	Q02223
serocluster: 3	TNFRSF18	0	0	0	Q9Y5U5
serocluster: 3	TNFRSF1B	0	0	0	P20333
serocluster: 3	TNFRSF4_2	0.0393554	Negative	0.236037	P43489
serocluster: 3	TNFRSF8	0	0	0	P28908
serocluster: 3	TNFSF10_2	0	0	0	P50591
serocluster: 3	TNFSF11	0	0	0	O14788
serocluster: 3	TNFSF12_2	0.000280254	Negative	0.00168085	O43508
serocluster: 3	TNFSF14	0	0	0	O43557
serocluster: 3	TNFSF15	0	0	0	O95150
serocluster: 3	TNFSF18	0	0	0	Q9UNG2
serocluster: 3	TNFSF4	0	0	0	P23510
serocluster: 3	TNFSF8	0	0	0	P32971
serocluster: 3	TNFSF9	0	0	0	P41273
serocluster: 3	TREM2_2	0	0	0	Q9NZC2
serocluster: 3	VCAM1	0	0	0	P19320
serocluster: 3	VEGFC	0	0	0	P49767
serocluster: 3	VEGFD_2	0	0	0	O43915
serocluster: 3	VSTM1	0	0	0	Q6UX27
serocluster: 3	WNT16	0	0	0	Q9UBV4
serocluster: 3	WNT7A	0	0	0	O00755
serocluster: 4	ACTN4	0	0	0	O43707
serocluster: 4	ADA	0	0	0	P00813
serocluster: 4	ADAM23	0	0	0	O75077
serocluster: 4	ADGRE2	0	0	0	Q9UHX3
serocluster: 4	AGRP_1	0	0	0	O00253
serocluster: 4	AMBN	0	0	0	Q9NP70
serocluster: 4	ANGPTL2	0	0	0	Q9UKU9
serocluster: 4	ANGPTL4	0	0	0	Q9BY76
serocluster: 4	ANXA11	0	0	0	P50995
serocluster: 4	AOC1	0	0	0	P19801
serocluster: 4	ATP5IF1	0	0	0	Q9UII2
serocluster: 4	B4GALT1	0	0	0	P15291
serocluster: 4	BACH1	0	0	0	O14867
serocluster: 4	BSG	0	0	0	P35613
serocluster: 4	BTN2A1	0	0	0	Q7KYR7
serocluster: 4	BTN3A2	0	0	0	P78410
serocluster: 4	C1QA_1	0	0	0	P02745
serocluster: 4	CASP2	0	0	0	P42575
serocluster: 4	CCL11_1	0	0	0	P51671
serocluster: 4	CCL13_1	0	0	0	Q99616
serocluster: 4	CCL22_1	0	0	0	O00626
serocluster: 4	CCL23_1	0	0	0	P55773
serocluster: 4	CCL25	0	0	0	O15444
serocluster: 4	CCL28_1	0	0	0	Q9NRJ3
serocluster: 4	CCL7_1	0	0	0	P80098
serocluster: 4	CCN2	0	0	0	P29279
serocluster: 4	CD160	0	0	0	O95971
serocluster: 4	CD200_1	0	0	0	P41217
serocluster: 4	CD200R1_1	0	0	0	Q8TD46
serocluster: 4	CD22	0	0	0	P20273
serocluster: 4	CD244	0	0	0	Q9BZW8
serocluster: 4	CD276_1	0	0	0	Q5ZPR3
serocluster: 4	CD4_1	0	0	0	P01730
serocluster: 4	CD40_1	0	0	0	P25942
serocluster: 4	CD40LG_1	0	0	0	P29965
serocluster: 4	CD48	0	0	0	P09326
serocluster: 4	CD58	0	0	0	P19256
serocluster: 4	CD6	0	0	0	P30203
serocluster: 4	CD70	0	0	0	P32970
serocluster: 4	CD79B	0	0	0	P40259
serocluster: 4	CD83_1	0	0	0	Q01151
serocluster: 4	CD84	0	0	0	Q9UIB8
serocluster: 4	CDON	0	0	0	Q4KMG0
serocluster: 4	CDSN	0	0	0	Q15517
serocluster: 4	CEACAM21	0	0	0	Q3KPI0
serocluster: 4	CEP164	0	0	0	Q9UPV0
serocluster: 4	CHRDL1	0	0	0	Q9BU40
serocluster: 4	CKMT1A_CKMT1B	0	0	0	P12532
serocluster: 4	CLEC4C	0	0	0	Q8WTT0
serocluster: 4	CLEC7A	0	0	0	Q9BXN2
serocluster: 4	CLIP2	0	0	0	Q9UDT6
serocluster: 4	CLSTN2	0	0	0	Q9H4D0
serocluster: 4	CRHBP	0	0	0	P24387
serocluster: 4	CRIM1	0	0	0	Q9NZV1
serocluster: 4	CRLF1	0	0	0	O75462
serocluster: 4	CSF1_1	0	0	0	P09603
serocluster: 4	CTRC	0	0	0	Q99895
serocluster: 4	CTSC	0	0	0	P53634
serocluster: 4	CTSO	0	0	0	P43234
serocluster: 4	CXADR_1	0	0	0	P78310
serocluster: 4	CXCL10_1	0	0	0	P02778
serocluster: 4	CXCL17	0	0	0	Q6UXB2
serocluster: 4	DAG1	0	0	0	Q14118
serocluster: 4	DBNL	0	0	0	Q9UJU6
serocluster: 4	DFFA	0	0	0	O00273
serocluster: 4	DGKZ	0	0	0	Q13574
serocluster: 4	DNAJA2	0	0	0	O60884
serocluster: 4	DNER	0	0	0	Q8NFT8
serocluster: 4	DNPH1	0	0	0	O43598
serocluster: 4	EDAR	0	0	0	Q9UNE0
serocluster: 4	EIF4G1	0	0	0	Q04637
serocluster: 4	EIF5A	0	0	0	P63241
serocluster: 4	ENPP5	0	0	0	Q9UJA9
serocluster: 4	ENPP7	0	0	0	Q6UWV6
serocluster: 4	EPCAM	0	0	0	P16422
serocluster: 4	EPHA1	0	0	0	P21709
serocluster: 4	ERBB3	0	0	0	P21860
serocluster: 4	ESM1	0	0	0	Q9NQ30
serocluster: 4	F2R	0	0	0	P25116
serocluster: 4	FABP1	0	0	0	P07148
serocluster: 4	FABP9	0	0	0	Q0Z7S8
serocluster: 4	FCRL2	0	0	0	Q96LA5
serocluster: 4	FCRL6	0	0	0	Q6DN72
serocluster: 4	FGF5	0	0	0	P12034
serocluster: 4	FIS1	0	0	0	Q9Y3D6
serocluster: 4	FLT3LG	0	0	0	P49771
serocluster: 4	FST	0	0	0	P19883
serocluster: 4	FSTL3	0	0	0	O95633
serocluster: 4	FXYD5	0	0	0	Q96DB9
serocluster: 4	GAL	0	0	0	P22466
serocluster: 4	GBP2	0	0	0	P32456
serocluster: 4	GMPR	0.000393344	Negative	0.00384767	P36959
serocluster: 4	HCLS1	0	0	0	P14317
serocluster: 4	HEXIM1	0	0	0	O94992
serocluster: 4	HPCAL1	0	0	0	P37235
serocluster: 4	HSD11B1	0	0	0	P28845
serocluster: 4	HSPA1A	0	0	0	P0DMV8
serocluster: 4	ICA1	0	0	0	Q05084
serocluster: 4	ICAM4	0	0	0	Q14773
serocluster: 4	IDS	0	0	0	P22304
serocluster: 4	IFNGR1	0	0	0	P15260
serocluster: 4	IFNLR1	0	0	0	Q8IU57
serocluster: 4	IKBKG_1	0	0	0	Q9Y6K9
serocluster: 4	IL10RB_1	0	0	0	Q08334
serocluster: 4	IL15_1	0	0	0	P40933
serocluster: 4	IL16_1	0	0	0	Q14005
serocluster: 4	IL17RB_1	0	0	0	Q9NRM6
serocluster: 4	IL18_1	0	0	0	Q14116
serocluster: 4	IL18R1_1	0	0	0	Q13478
serocluster: 4	IL1R2_1	0	0	0	P27930
serocluster: 4	IL1RL2	0	0	0	Q9HB29
serocluster: 4	IL32	0	0	0	P24001
serocluster: 4	IL4R_1	0	0	0	P24394
serocluster: 4	IL5RA	0	0	0	Q01344
serocluster: 4	IL7_1	0	0	0	P13232
serocluster: 4	IRAK1	0	0	0	P51617
serocluster: 4	IRAK4_1	0	0	0	Q9NWZ3
serocluster: 4	ISM1	0	0	0	B1AKI9
serocluster: 4	ITGA11	0	0	0	Q9UKX5
serocluster: 4	ITGA6	0	0	0	P23229
serocluster: 4	ITM2A	0	0	0	O43736
serocluster: 4	JCHAIN	0	0	0	P01591
serocluster: 4	JUN	0	0	0	P05412
serocluster: 4	KLRB1	0	0	0	Q12918
serocluster: 4	KLRD1	0	0	0	Q13241
serocluster: 4	KRT19	0	0	0	P08727
serocluster: 4	KYNU	0	0	0	Q16719
serocluster: 4	LAIR1	0	0	0	Q6GTX8
serocluster: 4	LAMA4	0	0	0	Q16363
serocluster: 4	LAMP3	0	0	0	Q9UQV4
serocluster: 4	LAP3	0.00100981	Positive	0.00987796	P28838
serocluster: 4	LGMN	0	0	0	Q99538
serocluster: 4	LHPP	0	0	0	Q9H008
serocluster: 4	LIFR	0	0	0	P42702
serocluster: 4	LILRB4	0	0	0	Q8NHJ6
serocluster: 4	LRRN1	0	0	0	Q6UXK5
serocluster: 4	LY75	0	0	0	O60449
serocluster: 4	LY9	0	0	0	Q9HBG7
serocluster: 4	MAP2K6	0	0	0	P52564
serocluster: 4	MAPK9	0	0	0	P45984
serocluster: 4	MEGF10	0	0	0	Q96KG7
serocluster: 4	MEPE	0	0	0	Q9NQ76
serocluster: 4	MERTK_1	0	0	0	Q12866
serocluster: 4	MGMT	0	0	0	P16455
serocluster: 4	MICB_MICA	0	0	0	Q29980_Q29983
serocluster: 4	MILR1	0	0	0	Q7Z6M3
serocluster: 4	MLN	0	0	0	P12872
serocluster: 4	MMP10	0	0	0	P09238
serocluster: 4	MVK	0	0	0	Q03426
serocluster: 4	MYO9B	0	0	0	Q13459
serocluster: 4	MZB1	0	0	0	Q8WU39
serocluster: 4	NCLN	0	0	0	Q969V3
serocluster: 4	NCR1_1	0	0	0	O76036
serocluster: 4	NFATC1	0	0	0	O95644
serocluster: 4	NFATC3	0	0	0	Q12968
serocluster: 4	NME3	0	0	0	Q13232
serocluster: 4	NT5C3A	0	0	0	Q9H0P0
serocluster: 4	NUB1	0	0	0	Q9Y5A7
serocluster: 4	NUDC	0	0	0	Q9Y266
serocluster: 4	OMD	0	0	0	Q99983
serocluster: 4	OSCAR	0	0	0	Q8IYS5
serocluster: 4	PADI2	0	0	0	Q9Y2J8
serocluster: 4	PARP1	0	0	0	P09874
serocluster: 4	PCDH1	0	0	0	Q08174
serocluster: 4	PIK3AP1	0	0	0	Q6ZUJ8
serocluster: 4	PKLR	0	0	0	P30613
serocluster: 4	PLA2G4A	0	0	0	P47712
serocluster: 4	PLXNA4	0	0	0	Q9HCM2
serocluster: 4	PNLIPRP2	0	0	0	P54317
serocluster: 4	PNPT1	0	0	0	Q8TCS8
serocluster: 4	PON3	0	0	0	Q15166
serocluster: 4	PRDX3	0	0	0	P30048
serocluster: 4	PRDX5	0	0	0	P30044
serocluster: 4	PRKAB1	0	0	0	Q9Y478
serocluster: 4	PRKCQ	0	0	0	Q04759
serocluster: 4	PRSS8	0	0	0	Q16651
serocluster: 4	PSMG3	0	0	0	Q9BT73
serocluster: 4	PTH1R	0	0	0	Q03431
serocluster: 4	PTPN6	0	0	0	P29350
serocluster: 4	PTPRM	0	0	0	P28827
serocluster: 4	PTX3_1	0	0	0	P26022
serocluster: 4	RAB37	0	0	0	Q96AX2
serocluster: 4	RAB6A	0	0	0	P20340
serocluster: 4	REG4	0	0	0	Q9BYZ8
serocluster: 4	SAMD9L	0	0	0	Q8IVG5
serocluster: 4	SCG3	0	0	0	Q8WXD2
serocluster: 4	SCGB1A1	0	0	0	P11684
serocluster: 4	SCGB3A2	0	0	0	Q96PL1
serocluster: 4	SCRN1	0	0	0	Q12765
serocluster: 4	SELPLG	0	0	0	Q14242
serocluster: 4	SERPINB8	0	0	0	P50452
serocluster: 4	SHMT1	0	0	0	P34896
serocluster: 4	SIGLEC1	0	0	0	Q9BZZ2
serocluster: 4	SIGLEC10	0	0	0	Q96LC7
serocluster: 4	SIRPB1	0	0	0	O00241
serocluster: 4	SIT1	0	0	0	Q9Y3P8
serocluster: 4	SLAMF7	0	0	0	Q9NQ25
serocluster: 4	SMOC2	0	0	0	Q9H3U7
serocluster: 4	SMPDL3A	0.102229	Negative	1	Q92484
serocluster: 4	SPINT2	0	0	0	O43291
serocluster: 4	SPON1	0	0	0	Q9HCB6
serocluster: 4	STX8	0	0	0	Q9UNK0
serocluster: 4	SULT2A1	0	0	0	Q06520
serocluster: 4	TANK	0	0	0	Q92844
serocluster: 4	TBC1D5	0	0	0	Q92609
serocluster: 4	TFF2	0	0	0	Q03403
serocluster: 4	TGFA	0	0	0	P01135
serocluster: 4	TIMP3	0	0	0	P35625
serocluster: 4	TLR3_1	0	0	0	O15455
serocluster: 4	TNFAIP8	0	0	0	O95379
serocluster: 4	TNFRSF11A_1	0	0	0	Q9Y6Q6
serocluster: 4	TNFRSF14_1	0	0	0	Q92956
serocluster: 4	TNFRSF4_1	0	0	0	P43489
serocluster: 4	TNFSF10_1	0	0	0	P50591
serocluster: 4	TNFSF12_1	0	0	0	O43508
serocluster: 4	TNFSF13_1	0	0	0	O75888
serocluster: 4	TPP1	0	0	0	O14773
serocluster: 4	TPSAB1	0	0	0	Q15661
serocluster: 4	TPT1	0	0	0	P13693
serocluster: 4	TRIM21	0	0	0	P19474
serocluster: 4	TRIM5	0	0	0	Q9C035
serocluster: 4	VEGFA_1	0	0	0	P15692
serocluster: 4	WAS	0	0	0	P42768
serocluster: 4	WFIKKN2	0	0	0	Q8TEU8
serocluster: 4	YTHDF3	0	0	0	Q7Z739
serocluster: 4	AGER_2	0	0	0	Q15109
serocluster: 4	AGRP_2	0	0	0	O00253
serocluster: 4	ANGPT2	0	0	0	O15123
serocluster: 4	BDNF	0	0	0	P23560
serocluster: 4	BST2	0	0	0	Q10589
serocluster: 4	C1QA_2	0	0	0	P02745
serocluster: 4	CALCA	0	0	0	P01258
serocluster: 4	CCL1	0	0	0	P22362
serocluster: 4	CCL14	0	0	0	Q16627
serocluster: 4	CCL15	0	0	0	Q16663
serocluster: 4	CCL16	0	0	0	O15467
serocluster: 4	CCL17_2	0	0	0	Q92583
serocluster: 4	CCL19	0	0	0	Q99731
serocluster: 4	CCL2	0	0	0	P13500
serocluster: 4	CCL21_2	0	0	0	O00585
serocluster: 4	CCL22_2	0	0	0	O00626
serocluster: 4	CCL23_2	0	0	0	P55773
serocluster: 4	CCL24_2	0	0	0	O00175
serocluster: 4	CCL26	0	0	0	Q9Y258
serocluster: 4	CCL27	0	0	0	Q9Y4X3
serocluster: 4	CCL28_2	0	0	0	Q9NRJ3
serocluster: 4	CCL3_2	0	0	0	P10147
serocluster: 4	CCL4_2	0	0	0	P13236
serocluster: 4	CCL5	0	0	0	P13501
serocluster: 4	CCL8	0	0	0	P80075
serocluster: 4	CD200_2	0	0	0	P41217
serocluster: 4	CD200R1_2	0	0	0	Q8TD46
serocluster: 4	CD27	0	0	0	P26842
serocluster: 4	CD274	0	0	0	Q9NZQ7
serocluster: 4	CD40_2	0	0	0	P25942
serocluster: 4	CD46	0	0	0	P15529
serocluster: 4	CD80	0	0	0	P33681
serocluster: 4	CD83_2	0	0	0	Q01151
serocluster: 4	CD93	0	0	0	Q9NPY3
serocluster: 4	CEACAM5	0	0	0	P06731
serocluster: 4	CHI3L1	0	0	0	P36222
serocluster: 4	CRP	0	0	0	P02741
serocluster: 4	CSF1_2	0	0	0	P09603
serocluster: 4	CSF1R	0	0	0	P07333
serocluster: 4	CSF2	0	0	0	P04141
serocluster: 4	CSF2RB	0	0	0	P32927
serocluster: 4	CSF3	0	0	0	P09919
serocluster: 4	CST7_2	0	0	0	O76096
serocluster: 4	CTF1	0	0	0	Q16619
serocluster: 4	CTLA4	0	0	0	P16410
serocluster: 4	CTSS	0	0	0	P25774
serocluster: 4	CX3CL1	0	0	0	P78423
serocluster: 4	CXADR_2	0	0	0	P78310
serocluster: 4	CXCL1_2	0	0	0	P09341
serocluster: 4	CXCL10_2	0	0	0	P02778
serocluster: 4	CXCL11	0	0	0	O14625
serocluster: 4	CXCL13	0	0	0	O43927
serocluster: 4	CXCL16	0	0	0	Q9H2A7
serocluster: 4	CXCL3_2	0	0	0	P19876
serocluster: 4	CXCL5	0	0	0	P42830
serocluster: 4	CXCL6_2	0	0	0	P80162
serocluster: 4	CXCL8_2	0	0	0	P10145
serocluster: 4	CXCL9_2	0	0	0	Q07325
serocluster: 4	EPO	0	0	0	P01588
serocluster: 4	FASLG_2	0	0	0	P48023
serocluster: 4	FGF19_2	0	0	0	O95750
serocluster: 4	FGF2	0	0	0	P09038
serocluster: 4	FGF21	0	0	0	Q9NSA1
serocluster: 4	FLT4	0	0	0	P35916
serocluster: 4	FTH1	0	0	0	P02794
serocluster: 4	FURIN	0	0	0	P09958
serocluster: 4	GFAP	0	0	0	P14136
serocluster: 4	GZMB_2	0	0	0	P10144
serocluster: 4	HAVCR1	0	0	0	Q96D42
serocluster: 4	HGF_2	0	0	0	P14210
serocluster: 4	HLA-DRA_2	0	0	0	P01903
serocluster: 4	ICAM1	0	0	0	P05362
serocluster: 4	ICOSLG	0	0	0	O75144
serocluster: 4	IFNB1	0	0	0	P01574
serocluster: 4	IFNG	0	0	0	P01579
serocluster: 4	IFNL1	0	0	0	Q8IU54
serocluster: 4	IL10RB_2	0	0	0	Q08334
serocluster: 4	IL12B_2	0	0	0	P29460
serocluster: 4	IL12RB1	0	0	0	P42701
serocluster: 4	IL12p70	0	0	0	P29459|P29460
serocluster: 4	IL13	0	0	0	P35225
serocluster: 4	IL15RA	0	0	0	Q13261
serocluster: 4	IL17B	0	0	0	Q9UHF5
serocluster: 4	IL17C	0	0	0	Q9P0M4
serocluster: 4	IL17RA	0	0	0	Q96F46
serocluster: 4	IL17RB_2	0	0	0	Q9NRM6
serocluster: 4	IL18BP	0	0	0	O95998
serocluster: 4	IL18R1_2	0	0	0	Q13478
serocluster: 4	IL19	0	0	0	Q9UHD0
serocluster: 4	IL1R1	0	0	0	P14778
serocluster: 4	IL1R2_2	0	0	0	P27930
serocluster: 4	IL1RL1	0	0	0	Q01638
serocluster: 4	IL1RN_2	0	0	0	P18510
serocluster: 4	IL20	0	0	0	Q9NYY1
serocluster: 4	IL22	0	0	0	Q9GZX6
serocluster: 4	IL2RA	0	0	0	P01589
serocluster: 4	IL2RB	0	0	0	P14784
serocluster: 4	IL33	0	0	0	O95760
serocluster: 4	IL34	0	0	0	Q6ZMJ4
serocluster: 4	IL36A	0	0	0	Q9UHA7
serocluster: 4	IL3RA	0	0	0	P26951
serocluster: 4	IL4	0	0	0	P05112
serocluster: 4	IL4R_2	0	0	0	P24394
serocluster: 4	IL5	0	0	0	P05113
serocluster: 4	IL6	0	0	0	P05231
serocluster: 4	IL6R	0	0	0	P08887
serocluster: 4	IL6ST	0	0	0	P40189
serocluster: 4	IL7R	0	0	0	P16871
serocluster: 4	IL9	0	0	0	P15248
serocluster: 4	KDR	0	0	0	P35968
serocluster: 4	KLRK1	0	0	0	P26718
serocluster: 4	KNG1	0	0	0	P01042
serocluster: 4	LAG3	0	0	0	P18627
serocluster: 4	LGALS9_2	0	0	0	O00182
serocluster: 4	LIF	0	0	0	P15018
serocluster: 4	LILRB2	0	0	0	Q8N423
serocluster: 4	MERTK_2	0	0	0	Q12866
serocluster: 4	MICA	0	0	0	Q29983
serocluster: 4	MICB	0	0	0	Q29980
serocluster: 4	MIF	0	0	0	P14174
serocluster: 4	MMP1_2	0	0	0	P03956
serocluster: 4	MMP12	0	0	0	P39900
serocluster: 4	MMP3	0	0	0	P08254
serocluster: 4	MPO	0	0	0	P05164
serocluster: 4	MUC16	0	0	0	Q8WXI7
serocluster: 4	NCR1_2	0	0	0	O76036
serocluster: 4	OSMR	0	0	0	Q99650
serocluster: 4	PDCD1	0	0	0	Q15116
serocluster: 4	PDCD1LG2	0	0	0	Q9BQ51
serocluster: 4	PDGFA	0	0	0	P04085
serocluster: 4	PDGFB_2	0	0	0	P01127
serocluster: 4	PGF_2	0	0	0	P49763
serocluster: 4	S100A9	0	0	0	P06702
serocluster: 4	SDC1	0	0	0	P18827
serocluster: 4	SELE	0	0	0	P16581
serocluster: 4	SELP	0	0	0	P16109
serocluster: 4	SIRPA	0	0	0	P78324
serocluster: 4	SLAMF1	0	0	0	Q13291
serocluster: 4	SPP1	0	0	0	P10451
serocluster: 4	TEK	0	0	0	Q02763
serocluster: 4	THBS2	0	0	0	P35442
serocluster: 4	THPO	0	0	0	P40225
serocluster: 4	TIMP1	0	0	0	P01033
serocluster: 4	TIMP2	0.0136305	Negative	0.133333	P16035
serocluster: 4	TLR3_2	0	0	0	O15455
serocluster: 4	TNF	0	0	0	P01375
serocluster: 4	TNFRSF11A_2	0	0	0	Q9Y6Q6
serocluster: 4	TNFRSF11B_2	0	0	0	O00300
serocluster: 4	TNFRSF13B_2	0	0	0	O14836
serocluster: 4	TNFRSF13C	0	0	0	Q96RJ3
serocluster: 4	TNFRSF14_2	0	0	0	Q92956
serocluster: 4	TNFRSF17	0	0	0	Q02223
serocluster: 4	TNFRSF18	0	0	0	Q9Y5U5
serocluster: 4	TNFRSF1B	0	0	0	P20333
serocluster: 4	TNFRSF4_2	0	0	0	P43489
serocluster: 4	TNFRSF8	0	0	0	P28908
serocluster: 4	TNFSF10_2	0	0	0	P50591
serocluster: 4	TNFSF11	0	0	0	O14788
serocluster: 4	TNFSF12_2	0	0	0	O43508
serocluster: 4	TNFSF14	0	0	0	O43557
serocluster: 4	TNFSF15	0	0	0	O95150
serocluster: 4	TNFSF18	0	0	0	Q9UNG2
serocluster: 4	TNFSF4	0	0	0	P23510
serocluster: 4	TNFSF8	0	0	0	P32971
serocluster: 4	TNFSF9	0	0	0	P41273
serocluster: 4	TREM2_2	0	0	0	Q9NZC2
serocluster: 4	VCAM1	0	0	0	P19320
serocluster: 4	VEGFC	0	0	0	P49767
serocluster: 4	VEGFD_2	0	0	0	O43915
serocluster: 4	VSTM1	0	0	0	Q6UX27
serocluster: 4	WNT16	0	0	0	Q9UBV4
serocluster: 4	WNT7A	0	0	0	O00755
sex	ACTN4	0	0	0	O43707
sex	ADA	0	0	0	P00813
sex	ADAM23	0	0	0	O75077
sex	ADGRE2	0	0	0	Q9UHX3
sex	AGER_1	0	0	0	Q15109
sex	AGRN	0	0	0	O00468
sex	AGRP_1	0	0	0	O00253
sex	ALDH3A1	0	0	0	P30838
sex	AMBN	0	0	0	Q9NP70
sex	ANGPT1_1	0	0	0	Q15389
sex	ANGPTL2	0	0	0	Q9UKU9
sex	ANGPTL4	0	0	0	Q9BY76
sex	ANXA11	0	0	0	P50995
sex	AOC1	0	0	0	P19801
sex	ARHGEF12	0	0	0	Q9NZN5
sex	ATP5IF1	0	0	0	Q9UII2
sex	AXIN1	0	0	0	O15169
sex	B4GALT1	0	0	0	P15291
sex	BACH1	0	0	0	O14867
sex	BANK1	0	0	0	Q8NDB2
sex	BCR	0	0	0	P11274
sex	BSG	0	0	0	P35613
sex	BTN2A1	0.035106	Negative	0.0405358	Q7KYR7
sex	BTN3A2	0	0	0	P78410
sex	C1QA_1	0	0	0	P02745
sex	CASP2	0	0	0	P42575
sex	CCL11_1	0	0	0	P51671
sex	CCL13_1	0	0	0	Q99616
sex	CCL17_1	0	0	0	Q92583
sex	CCL21_1	0	0	0	O00585
sex	CCL22_1	0	0	0	O00626
sex	CCL23_1	0	0	0	P55773
sex	CCL24_1	0	0	0	O00175
sex	CCL25	0	0	0	O15444
sex	CCL28_1	0	0	0	Q9NRJ3
sex	CCL3_1	0	0	0	P10147
sex	CCL4_1	0	0	0	P13236
sex	CCL7_1	0	0	0	P80098
sex	CCN2	0	0	0	P29279
sex	CD160	0	0	0	O95971
sex	CD200_1	0	0	0	P41217
sex	CD200R1_1	0	0	0	Q8TD46
sex	CD22	0	0	0	P20273
sex	CD244	0	0	0	Q9BZW8
sex	CD276_1	0.0156862	Negative	0.0181123	Q5ZPR3
sex	CD4_1	0	0	0	P01730
sex	CD40_1	0	0	0	P25942
sex	CD40LG_1	0	0	0	P29965
sex	CD48	0	0	0	P09326
sex	CD58	0.00553058	Positive	0.00638599	P19256
sex	CD6	0	0	0	P30203
sex	CD70	0.00689894	Negative	0.00796599	P32970
sex	CD79B	0	0	0	P40259
sex	CD83_1	0	0	0	Q01151
sex	CD84	0	0	0	Q9UIB8
sex	CDON	0	0	0	Q4KMG0
sex	CDSN	0	0	0	Q15517
sex	CEACAM21	0	0	0	Q3KPI0
sex	CEP164	0	0	0	Q9UPV0
sex	CHRDL1	0.278209	Negative	0.32124	Q9BU40
sex	CKAP4	0	0	0	Q07065
sex	CKMT1A_CKMT1B	0	0	0	P12532
sex	CLEC4A	0	0	0	Q9UMR7
sex	CLEC4C	0	0	0	Q8WTT0
sex	CLEC4D	0	0	0	Q8WXI8
sex	CLEC7A	0	0	0	Q9BXN2
sex	CLIP2	0	0	0	Q9UDT6
sex	CLSTN2	0	0	0	Q9H4D0
sex	COLEC12	0	0	0	Q5KU26
sex	CRELD2	0	0	0	Q6UXH1
sex	CRHBP	0	0	0	P24387
sex	CRIM1	0	0	0	Q9NZV1
sex	CRKL	0	0	0	P46109
sex	CRLF1	0	0	0	O75462
sex	CSF1_1	0	0	0	P09603
sex	CST7_1	0	0	0	O76096
sex	CTRC	0.147712	Negative	0.170559	Q99895
sex	CTSC	0	0	0	P53634
sex	CTSO	0	0	0	P43234
sex	CXADR_1	0	0	0	P78310
sex	CXCL1_1	0	0	0	P09341
sex	CXCL10_1	0	0	0	P02778
sex	CXCL17	0	0	0	Q6UXB2
sex	CXCL3_1	0	0	0	P19876
sex	CXCL6_1	0	0	0	P80162
sex	CXCL8_1	0	0	0	P10145
sex	CXCL9_1	0	0	0	Q07325
sex	DAG1	0	0	0	Q14118
sex	DAPP1	0.104547	Negative	0.120717	Q9UN19
sex	DBNL	0	0	0	Q9UJU6
sex	DECR1	0	0	0	Q16698
sex	DFFA	0	0	0	O00273
sex	DGKZ	0	0	0	Q13574
sex	DNAJA2	0	0	0	O60884
sex	DNER	0	0	0	Q8NFT8
sex	DNPH1	0	0	0	O43598
sex	EDAR	0	0	0	Q9UNE0
sex	EGF_1	0	0	0	P01133
sex	EGLN1	0	0	0	Q9GZT9
sex	EIF4G1	0	0	0	Q04637
sex	EIF5A	0	0	0	P63241
sex	ENPP5	0.256132	Positive	0.295748	Q9UJA9
sex	ENPP7	0	0	0	Q6UWV6
sex	EPCAM	0.17631	Negative	0.20358	P16422
sex	EPHA1	0	0	0	P21709
sex	ERBB3	0.090843	Negative	0.104893	P21860
sex	ESM1	0	0	0	Q9NQ30
sex	F2R	0	0	0	P25116
sex	FABP1	0	0	0	P07148
sex	FABP9	0	0	0	Q0Z7S8
sex	FASLG_1	0	0	0	P48023
sex	FCAR	0	0	0	P24071
sex	FCRL2	0	0	0	Q96LA5
sex	FCRL6	0	0	0	Q6DN72
sex	FGF19_1	0	0	0	O95750
sex	FGF5	0	0	0	P12034
sex	FIS1	0.163674	Positive	0.188989	Q9Y3D6
sex	FLT3LG	0.0797517	Negative	0.0920868	P49771
sex	FOXO1	0	0	0	Q12778
sex	FST	0	0	0	P19883
sex	FSTL3	0	0	0	O95633
sex	FXYD5	0	0	0	Q96DB9
sex	GAL	0	0	0	P22466
sex	GBP2	0	0	0	P32456
sex	GLOD4	0	0	0	Q9HC38
sex	GMPR	0.0973801	Negative	0.112442	P36959
sex	GOPC	0	0	0	Q9HD26
sex	GZMA_1	0	0	0	P12544
sex	GZMB_1	0	0	0	P10144
sex	HCLS1	0	0	0	P14317
sex	HEXIM1	0	0	0	O94992
sex	HGF_1	0	0	0	P14210
sex	HLA-DRA_1	0	0	0	P01903
sex	HPCAL1	0	0	0	P37235
sex	HSD11B1	0	0	0	P28845
sex	HSPA1A	0	0	0	P0DMV8
sex	ICA1	0	0	0	Q05084
sex	ICAM4	0	0	0	Q14773
sex	IDS	0.242677	Negative	0.280211	P22304
sex	IFNGR1	0	0	0	P15260
sex	IFNLR1	0	0	0	Q8IU57
sex	IKBKG_1	0	0	0	Q9Y6K9
sex	IL10RB_1	0	0	0	Q08334
sex	IL12B_1	0	0	0	P29460
sex	IL15_1	0	0	0	P40933
sex	IL16_1	0	0	0	Q14005
sex	IL17RB_1	0	0	0	Q9NRM6
sex	IL18_1	0	0	0	Q14116
sex	IL18R1_1	0	0	0	Q13478
sex	IL1A	0	0	0	P01583
sex	IL1B_1	0	0	0	P01584
sex	IL1R2_1	0	0	0	P27930
sex	IL1RL2	0	0	0	Q9HB29
sex	IL1RN_1	0	0	0	P18510
sex	IL32	0	0	0	P24001
sex	IL4R_1	0.0852379	Negative	0.0984215	P24394
sex	IL5RA	0	0	0	Q01344
sex	IL7_1	0	0	0	P13232
sex	IRAK1	0	0	0	P51617
sex	IRAK4_1	0	0	0	Q9NWZ3
sex	ISM1	0.0203992	Negative	0.0235543	B1AKI9
sex	ITGA11	0	0	0	Q9UKX5
sex	ITGA6	0	0	0	P23229
sex	ITM2A	0	0	0	O43736
sex	JCHAIN	0.0684924	Negative	0.079086	P01591
sex	JUN	0	0	0	P05412
sex	KLRB1	0	0	0	Q12918
sex	KLRD1	0	0	0	Q13241
sex	KRT19	0	0	0	P08727
sex	KYNU	0.0630875	Positive	0.0728451	Q16719
sex	LAIR1	0	0	0	Q6GTX8
sex	LAMA4	0	0	0	Q16363
sex	LAMP3	0	0	0	Q9UQV4
sex	LAP3	0.204226	Positive	0.235814	P28838
sex	LAT	0	0	0	O43561
sex	LGALS4	0	0	0	P56470
sex	LGALS9_1	0	0	0	O00182
sex	LGMN	0	0	0	Q99538
sex	LHPP	0	0	0	Q9H008
sex	LIFR	0	0	0	P42702
sex	LILRB4	0	0	0	Q8NHJ6
sex	LRRN1	0	0	0	Q6UXK5
sex	LSP1	0	0	0	P33241
sex	LTBR	0	0	0	P36941
sex	LY6D	0	0	0	Q14210
sex	LY75	0	0	0	O60449
sex	LY9	0	0	0	Q9HBG7
sex	MANF	0	0	0	P55145
sex	MAP2K6	0	0	0	P52564
sex	MAPK9	0	0	0	P45984
sex	MATN2	0.0756272	Negative	0.0873244	O00339
sex	MEGF10	0	0	0	Q96KG7
sex	MEPE	0	0	0	Q9NQ76
sex	MERTK_1	0	0	0	Q12866
sex	METAP1D	0	0	0	Q6UB28
sex	MGMT	0	0	0	P16455
sex	MICB_MICA	0	0	0	Q29980_Q29983
sex	MILR1	0	0	0	Q7Z6M3
sex	MLN	0	0	0	P12872
sex	MMP1_1	0	0	0	P03956
sex	MMP10	0	0	0	P09238
sex	MPIG6B	0	0	0	O95866
sex	MVK	0	0	0	Q03426
sex	MYO9B	0	0	0	Q13459
sex	MZB1	0	0	0	Q8WU39
sex	NBN	0	0	0	O60934
sex	NCF2	0	0	0	P19878
sex	NCK2	0	0	0	O43639
sex	NCLN	0	0	0	Q969V3
sex	NCR1_1	0.0338884	Positive	0.0391299	O76036
sex	NELL2	0	0	0	Q99435
sex	NFATC1	0	0	0	O95644
sex	NFATC3	0	0	0	Q12968
sex	NME3	0	0	0	Q13232
sex	NT5C3A	0	0	0	Q9H0P0
sex	NUB1	0	0	0	Q9Y5A7
sex	NUDC	0	0	0	Q9Y266
sex	OMD	0	0	0	Q99983
sex	OSCAR	0	0	0	Q8IYS5
sex	OSM_1	0	0	0	P13725
sex	PADI2	0	0	0	Q9Y2J8
sex	PARP1	0	0	0	P09874
sex	PCDH1	0.105919	Positive	0.122301	Q08174
sex	PDGFB_1	0	0	0	P01127
sex	PDLIM7	0	0	0	Q9NR12
sex	PGF_1	0	0	0	P49763
sex	PIK3AP1	0	0	0	Q6ZUJ8
sex	PKLR	0.152408	Positive	0.17598	P30613
sex	PLA2G4A	0	0	0	P47712
sex	PLAUR	0	0	0	Q03405
sex	PLXNA4	0	0	0	Q9HCM2
sex	PNLIPRP2	0	0	0	P54317
sex	PNPT1	0	0	0	Q8TCS8
sex	PON3	0	0	0	Q15166
sex	PPP1R9B	0	0	0	Q96SB3
sex	PRDX3	0	0	0	P30048
sex	PRDX5	0.366887	Positive	0.423632	P30044
sex	PREB	0	0	0	Q9HCU5
sex	PRELP	0	0	0	P51888
sex	PRKAB1	0	0	0	Q9Y478
sex	PRKCQ	0	0	0	Q04759
sex	PRSS8	0	0	0	Q16651
sex	PSIP1	0	0	0	O75475
sex	PSMG3	0	0	0	Q9BT73
sex	PTH1R	0	0	0	Q03431
sex	PTPN6	0	0	0	P29350
sex	PTPRM	0	0	0	P28827
sex	PTX3_1	0	0	0	P26022
sex	RAB37	0	0	0	Q96AX2
sex	RAB6A	0	0	0	P20340
sex	RABGAP1L	0	0	0	Q5R372
sex	REG4	0	0	0	Q9BYZ8
sex	ROBO1	0	0	0	Q9Y6N7
sex	SAMD9L	0	0	0	Q8IVG5
sex	SCG3	0.23534	Negative	0.27174	Q8WXD2
sex	SCGB1A1	0	0	0	P11684
sex	SCGB3A2	0	0	0	Q96PL1
sex	SCRN1	0	0	0	Q12765
sex	SELPLG	0	0	0	Q14242
sex	SERPINB8	0	0	0	P50452
sex	SH2D1A	0	0	0	O60880
sex	SHMT1	0	0	0	P34896
sex	SIGLEC1	0	0	0	Q9BZZ2
sex	SIGLEC10	0	0	0	Q96LC7
sex	SIRPB1	0	0	0	O00241
sex	SIT1	0	0	0	Q9Y3P8
sex	SKAP2	0	0	0	O75563
sex	SLAMF7	0	0	0	Q9NQ25
sex	SMOC2	0.333869	Positive	0.385508	Q9H3U7
sex	SMPDL3A	0	0	0	Q92484
sex	SPINT2	0	0	0	O43291
sex	SPON1	0	0	0	Q9HCB6
sex	SPRY2	0	0	0	O43597
sex	SRPK2	0	0	0	P78362
sex	STX8	0	0	0	Q9UNK0
sex	SULT2A1	0	0	0	Q06520
sex	TANK	0	0	0	Q92844
sex	TBC1D5	0	0	0	Q92609
sex	TFF2	0.578343	Negative	0.667794	Q03403
sex	TGFA	0	0	0	P01135
sex	TGFB1_1	0	0	0	P01137
sex	TIMP3	0	0	0	P35625
sex	TLR3_1	0	0	0	O15455
sex	TNFAIP8	0	0	0	O95379
sex	TNFRSF11A_1	0	0	0	Q9Y6Q6
sex	TNFRSF11B_1	0	0	0	O00300
sex	TNFRSF13B_1	0	0	0	O14836
sex	TNFRSF14_1	0	0	0	Q92956
sex	TNFRSF4_1	0	0	0	P43489
sex	TNFSF10_1	0	0	0	P50591
sex	TNFSF12_1	0	0	0	O43508
sex	TNFSF13_1	0	0	0	O75888
sex	TPP1	0	0	0	O14773
sex	TPSAB1	0	0	0	Q15661
sex	TPT1	0	0	0	P13693
sex	TRAF2	0	0	0	Q12933
sex	TREM2_1	0	0	0	Q9NZC2
sex	TRIM21	0.866049	Positive	1	P19474
sex	TRIM5	0	0	0	Q9C035
sex	VEGFA_1	0	0	0	P15692
sex	VEGFD_1	0	0	0	O43915
sex	WAS	0	0	0	P42768
sex	WFIKKN2	0	0	0	Q8TEU8
sex	YTHDF3	0	0	0	Q7Z739
sex	AGER_2	0	0	0	Q15109
sex	AGRP_2	0	0	0	O00253
sex	ANGPT1_2	0	0	0	Q15389
sex	ANGPT2	0	0	0	O15123
sex	BDNF	0	0	0	P23560
sex	BST2	0	0	0	Q10589
sex	C1QA_2	0	0	0	P02745
sex	CALCA	0.28465	Positive	0.328676	P01258
sex	CCL1	0	0	0	P22362
sex	CCL11_2	0	0	0	P51671
sex	CCL13_2	0	0	0	Q99616
sex	CCL14	0	0	0	Q16627
sex	CCL15	0	0	0	Q16663
sex	CCL16	0	0	0	O15467
sex	CCL17_2	0	0	0	Q92583
sex	CCL19	0.0266904	Negative	0.0308186	Q99731
sex	CCL2	0	0	0	P13500
sex	CCL21_2	0	0	0	O00585
sex	CCL22_2	0	0	0	O00626
sex	CCL23_2	0	0	0	P55773
sex	CCL24_2	0.00801234	Positive	0.00925159	O00175
sex	CCL26	0	0	0	Q9Y258
sex	CCL27	0	0	0	Q9Y4X3
sex	CCL28_2	0	0	0	Q9NRJ3
sex	CCL3_2	0	0	0	P10147
sex	CCL4_2	0	0	0	P13236
sex	CCL5	0	0	0	P13501
sex	CCL7_2	0	0	0	P80098
sex	CCL8	0	0	0	P80075
sex	CD200_2	0	0	0	P41217
sex	CD200R1_2	0	0	0	Q8TD46
sex	CD27	0	0	0	P26842
sex	CD274	0	0	0	Q9NZQ7
sex	CD276_2	0	0	0	Q5ZPR3
sex	CD4_2	0.152908	Negative	0.176558	P01730
sex	CD40_2	0	0	0	P25942
sex	CD40LG_2	0	0	0	P29965
sex	CD46	0	0	0	P15529
sex	CD80	0	0	0	P33681
sex	CD83_2	0	0	0	Q01151
sex	CD93	0	0	0	Q9NPY3
sex	CEACAM5	0	0	0	P06731
sex	CHI3L1	0	0	0	P36222
sex	CRP	0	0	0	P02741
sex	CSF1_2	0	0	0	P09603
sex	CSF1R	0	0	0	P07333
sex	CSF2	0	0	0	P04141
sex	CSF2RB	0	0	0	P32927
sex	CSF3	0.054198	Negative	0.0625807	P09919
sex	CSF3R	0	0	0	Q99062
sex	CST7_2	0	0	0	O76096
sex	CTF1	0.0434741	Negative	0.0501982	Q16619
sex	CTLA4	0	0	0	P16410
sex	CTSS	0	0	0	P25774
sex	CX3CL1	0	0	0	P78423
sex	CXADR_2	0	0	0	P78310
sex	CXCL1_2	0	0	0	P09341
sex	CXCL10_2	0	0	0	P02778
sex	CXCL11	0.0265431	Negative	0.0306485	O14625
sex	CXCL13	0	0	0	O43927
sex	CXCL16	0	0	0	Q9H2A7
sex	CXCL2	0.0423982	Negative	0.0489559	P19875
sex	CXCL3_2	0	0	0	P19876
sex	CXCL5	0.167903	Negative	0.193872	P42830
sex	CXCL6_2	0	0	0	P80162
sex	CXCL8_2	0	0	0	P10145
sex	CXCL9_2	0	0	0	Q07325
sex	EGF_2	0	0	0	P01133
sex	EPO	0	0	0	P01588
sex	FASLG_2	0.106215	Negative	0.122643	P48023
sex	FGF19_2	0	0	0	O95750
sex	FGF2	0	0	0	P09038
sex	FGF21	0	0	0	Q9NSA1
sex	FLT4	0	0	0	P35916
sex	FTH1	0	0	0	P02794
sex	FURIN	0	0	0	P09958
sex	GFAP	0	0	0	P14136
sex	GZMA_2	0	0	0	P12544
sex	GZMB_2	0	0	0	P10144
sex	HAVCR1	0	0	0	Q96D42
sex	HGF_2	0	0	0	P14210
sex	HLA-DRA_2	0	0	0	P01903
sex	ICAM1	0	0	0	P05362
sex	ICOSLG	0	0	0	O75144
sex	IFNB1	0.150239	Positive	0.173476	P01574
sex	IFNG	0	0	0	P01579
sex	IFNL1	0	0	0	Q8IU54
sex	IKBKG_2	0	0	0	Q9Y6K9
sex	IL10RB_2	0	0	0	Q08334
sex	IL12B_2	0.0435096	Negative	0.0502392	P29460
sex	IL12RB1	0	0	0	P42701
sex	IL12p70	0	0	0	P29459|P29460
sex	IL13	0	0	0	P35225
sex	IL15_2	0	0	0	P40933
sex	IL15RA	0.289014	Positive	0.333716	Q13261
sex	IL16_2	0	0	0	Q14005
sex	IL17B	0	0	0	Q9UHF5
sex	IL17C	0	0	0	Q9P0M4
sex	IL17RA	0	0	0	Q96F46
sex	IL17RB_2	0.0916522	Positive	0.105828	Q9NRM6
sex	IL18_2	0	0	0	Q14116
sex	IL18BP	0	0	0	O95998
sex	IL18R1_2	0	0	0	Q13478
sex	IL19	0.0649528	Positive	0.0749989	Q9UHD0
sex	IL1B_2	0	0	0	P01584
sex	IL1R1	0	0	0	P14778
sex	IL1R2_2	0	0	0	P27930
[truncated: 4,161 more rows]

## Sheet: Table S9
unique_protein_name	protein	uniprot	importance_rank	module
NCF2	NCF2	P19878	1	turquoise
OSM_2	OSM	P13725	2	turquoise
LCN2	LCN2	P80188	3	turquoise
OSM_1	OSM	P13725	4	turquoise
PLAUR	PLAUR	Q03405	5	turquoise
HGF_1	HGF	P14210	6	turquoise
NBN	NBN	O60934	7	turquoise
S100A12	S100A12	P80511	8	turquoise
MMP9	MMP9	P14780	9	turquoise
CLEC4D	CLEC4D	Q8WXI8	10	turquoise
TREM1	TREM1	Q9NP99	11	turquoise
CKAP4	CKAP4	Q07065	12	turquoise
FCAR	FCAR	P24071	13	turquoise
CSF3R	CSF3R	Q99062	14	turquoise
MMP8	MMP8	P22894	15	turquoise
EGLN1	EGLN1	Q9GZT9	16	turquoise
IL16_2	IL16	Q14005	17	turquoise
VEGFA_2	VEGFA	P15692	18	turquoise
CLEC4A	CLEC4A	Q9UMR7	19	turquoise
SKAP2	SKAP2	O75563	20	turquoise
VSTM1	VSTM1	Q6UX27	21	turquoise
IL16_1	IL16	Q14005	22	turquoise
SRPK2	SRPK2	P78362	23	turquoise
IKBKG_2	IKBKG	Q9Y6K9	24	turquoise
VEGFA_1	VEGFA	P15692	25	turquoise
PREB	PREB	Q9HCU5	26	turquoise
CTSC	CTSC	P53634	27	turquoise
PTX3_2	PTX3	P26022	28	turquoise
BCR	BCR	P11274	29	turquoise
CHI3L1	CHI3L1	P36222	30	turquoise
HGF_2	HGF	P14210	31	turquoise
TGFA	TGFA	P01135	32	turquoise
LSP1	LSP1	P33241	33	turquoise
ANXA11	ANXA11	P50995	34	turquoise
CXCL2	CXCL2	P19875	35	turquoise
SAMD9L	SAMD9L	Q8IVG5	36	turquoise
IL1RN_1	IL1RN	P18510	37	turquoise
MVK	MVK	Q03426	38	turquoise
TNFSF14	TNFSF14	O43557	39	turquoise
CXCL1_1	CXCL1	P09341	40	turquoise
SERPINB8	SERPINB8	P50452	41	turquoise
TBC1D5	TBC1D5	Q92609	42	turquoise
PADI2	PADI2	Q9Y2J8	43	turquoise
CXCL1_2	CXCL1	P09341	44	turquoise
IL1RN_2	IL1RN	P18510	45	turquoise
PTX3_1	PTX3	P26022	46	turquoise
TGFB1_2	TGFB1	P01137	47	turquoise
IL18R1_1	IL18R1	Q13478	48	turquoise
IKBKG_1	IKBKG	Q9Y6K9	49	turquoise
SIRPB1	SIRPB1	O00241	50	turquoise
YTHDF3	YTHDF3	Q7Z739	51	turquoise
ACTN4	ACTN4	O43707	52	turquoise
TNFSF10_1	TNFSF10	P50591	53	turquoise
STX8	STX8	Q9UNK0	54	turquoise
LAIR1	LAIR1	Q6GTX8	55	turquoise
TNFSF13_1	TNFSF13	O75888	56	turquoise
TRIM5	TRIM5	Q9C035	57	turquoise
SIGLEC10	SIGLEC10	Q96LC7	58	turquoise
CSF3	CSF3	P09919	59	turquoise
MYO9B	MYO9B	Q13459	60	turquoise
CST7_1	CST7	O76096	61	turquoise
MZB1	MZB1	Q8WU39	62	turquoise
CEP164	CEP164	Q9UPV0	63	turquoise
WAS	WAS	P42768	64	turquoise
NCLN	NCLN	Q969V3	65	turquoise
IL4R_1	IL4R	P24394	66	turquoise
HCLS1	HCLS1	P14317	67	turquoise
CST7_2	CST7	O76096	68	turquoise
OSCAR	OSCAR	Q8IYS5	69	turquoise
CXCL8_2	CXCL8	P10145	70	turquoise
TNFAIP8	TNFAIP8	O95379	71	turquoise
AOC1	AOC1	P19801	72	turquoise
GBP2	GBP2	P32456	73	turquoise
CTF1	CTF1	Q16619	74	turquoise
CXCL8_1	CXCL8	P10145	75	turquoise
TIMP1	TIMP1	P01033	76	turquoise
CXCL6_2	CXCL6	P80162	77	turquoise
IL18R1_2	IL18R1	Q13478	78	turquoise
BACH1	BACH1	O14867	79	turquoise
JUN	JUN	P05412	80	turquoise
IL6	IL6	P05231	81	turquoise
BTN3A2	BTN3A2	P78410	82	turquoise
FXYD5	FXYD5	Q96DB9	83	turquoise
RABGAP1L	RABGAP1L	Q5R372	1	green
IRAK4_1	IRAK4	Q9NWZ3	2	green
ARHGEF12	ARHGEF12	Q9NZN5	3	green
TRAF2	TRAF2	Q12933	4	green
IRAK4_2	IRAK4	Q9NWZ3	5	green
PLA2G4A	PLA2G4A	P47712	6	green
MAP2K6	MAP2K6	P52564	7	green
DFFA	DFFA	O00273	8	green
PARP1	PARP1	P09874	9	green
TRIM21	TRIM21	P19474	10	green
IRAK1	IRAK1	P51617	11	green
NUDC	NUDC	Q9Y266	12	green
ICA1	ICA1	Q05084	13	green
NUB1	NUB1	Q9Y5A7	14	green
DNAJA2	DNAJA2	O60884	15	green
MAPK9	MAPK9	P45984	16	green
PIK3AP1	PIK3AP1	Q6ZUJ8	17	green
S100A9	S100A9	P06702	18	green
EIF4G1	EIF4G1	Q04637	19	green
SCRN1	SCRN1	Q12765	20	green
NT5C3A	NT5C3A	Q9H0P0	21	green
FIS1	FIS1	Q9Y3D6	22	green
HPCAL1	HPCAL1	P37235	23	green
FTH1	FTH1	P02794	24	green
ADA	ADA	P00813	25	green
IL18_1	IL18	Q14116	26	green
HEXIM1	HEXIM1	O94992	27	green
BSG	BSG	P35613	28	green
MIF	MIF	P14174	29	green
SHMT1	SHMT1	P34896	30	green
IL18_2	IL18	Q14116	31	green
TPT1	TPT1	P13693	32	green
ROBO1	ROBO1	Q9Y6N7	1	blue
MATN2	MATN2	O00339	2	blue
NELL2	NELL2	Q99435	3	blue
CDON	CDON	Q4KMG0	4	blue
WFIKKN2	WFIKKN2	Q8TEU8	5	blue
OMD	OMD	Q99983	6	blue
SCG3	SCG3	Q8WXD2	7	blue
SPON1	SPON1	Q9HCB6	8	blue
MEGF10	MEGF10	Q96KG7	9	blue
CRLF1	CRLF1	O75462	10	blue
MEPE	MEPE	Q9NQ76	11	blue
AGER_1	AGER	Q15109	12	blue
CD48	CD48	P09326	13	blue
DNER	DNER	Q8NFT8	14	blue
VEGFD_1	VEGFD	O43915	15	blue
NME3	NME3	Q13232	16	blue
ESM1	ESM1	Q9NQ30	17	blue
ENPP5	ENPP5	Q9UJA9	18	blue
CCL21_1	CCL21	O00585	19	blue
LAMA4	LAMA4	Q16363	20	blue
LY9	LY9	Q9HBG7	21	blue
CD276_1	CD276	Q5ZPR3	22	blue
PON3	PON3	Q15166	23	blue
FCRL2	FCRL2	Q96LA5	24	blue
LRRN1	LRRN1	Q6UXK5	25	blue
CD79B	CD79B	P40259	26	blue
CLSTN2	CLSTN2	Q9H4D0	27	blue
KLRB1	KLRB1	Q12918	28	blue
C1QA_2	C1QA	P02745	29	blue
CRIM1	CRIM1	Q9NZV1	30	blue
PDCD1LG2	PDCD1LG2	Q9BQ51	31	blue
CD22	CD22	P20273	32	blue
SCGB1A1	SCGB1A1	P11684	33	blue
ADAM23	ADAM23	O75077	34	blue
CTRC	CTRC	Q99895	35	blue
AGER_2	AGER	Q15109	36	blue
FASLG_1	FASLG	P48023	37	blue
PDCD1	PDCD1	Q15116	38	blue
IL12B_1	IL12B	P29460	39	blue
CD160	CD160	O95971	40	blue
CD6	CD6	P30203	41	blue
MMP10	MMP10	P09238	42	blue
IL1R2_1	IL1R2	P27930	43	blue
ITGA11	ITGA11	Q9UKX5	44	blue
CCL21_2	CCL21	O00585	45	blue
VEGFD_2	VEGFD	O43915	46	blue
IL12B_2	IL12B	P29460	47	blue
VCAM1	VCAM1	P19320	48	blue
IL6ST	IL6ST	P40189	49	blue
CD244	CD244	Q9BZW8	50	blue
TNFRSF13C	TNFRSF13C	Q96RJ3	51	blue
KLRK1	KLRK1	P26718	52	blue
MUC16	MUC16	Q8WXI7	53	blue
IL3RA	IL3RA	P26951	54	blue
IL34	IL34	Q6ZMJ4	55	blue
C1QA_1	C1QA	P02745	56	blue
AGRP_2	AGRP	O00253	57	blue
IL1R1	IL1R1	P14778	58	blue
CD93	CD93	Q9NPY3	59	blue
GAL	GAL	P22466	60	blue
AGRP_1	AGRP	O00253	61	blue
CD200_1	CD200	P41217	62	blue
TNFSF8	TNFSF8	P32971	63	blue
NCR1_2	NCR1	O76036	64	blue
IL12p70	IL12p70	P29459|P29460	65	blue
IL17RB_2	IL17RB	Q9NRM6	66	blue
IL17RB_1	IL17RB	Q9NRM6	67	blue
TNFSF15	TNFSF15	O95150	68	blue
IL4R_2	IL4R	P24394	69	blue
SCGB3A2	SCGB3A2	Q96PL1	70	blue
CSF1R	CSF1R	P07333	71	blue
IL2RB	IL2RB	P14784	72	blue
IL17B	IL17B	Q9UHF5	73	blue
OSMR	OSMR	Q99650	74	blue
LIFR	LIFR	P42702	75	blue
SDC1	SDC1	P18827	76	blue
FSTL3	FSTL3	O95633	1	brown
AGRN	AGRN	O00468	2	brown
COLEC12	COLEC12	Q5KU26	3	brown
CSF1_1	CSF1	P09603	4	brown
TNFRSF11B_1	TNFRSF11B	O00300	5	brown
LTBR	LTBR	P36941	6	brown
SIGLEC1	SIGLEC1	Q9BZZ2	7	brown
CHRDL1	CHRDL1	Q9BU40	8	brown
CRHBP	CRHBP	P24387	9	brown
IL10RB_1	IL10RB	Q08334	10	brown
TNFRSF4_1	TNFRSF4	P43489	11	brown
CXCL9_1	CXCL9	Q07325	12	brown
TREM2_1	TREM2	Q9NZC2	13	brown
PRSS8	PRSS8	Q16651	14	brown
FABP1	FABP1	P07148	15	brown
TNFRSF13B_1	TNFRSF13B	O14836	16	brown
TNFRSF11A_1	TNFRSF11A	Q9Y6Q6	17	brown
ADGRE2	ADGRE2	Q9UHX3	18	brown
CXCL10_1	CXCL10	P02778	19	brown
LGALS4	LGALS4	P56470	20	brown
SMOC2	SMOC2	Q9H3U7	21	brown
B4GALT1	B4GALT1	P15291	22	brown
ANGPTL2	ANGPTL2	Q9UKU9	23	brown
EPHA1	EPHA1	P21709	24	brown
TNFRSF14_1	TNFRSF14	Q92956	25	brown
REG4	REG4	Q9BYZ8	26	brown
CCL1	CCL1	P22362	27	brown
IL18BP	IL18BP	O95998	28	brown
LAMP3	LAMP3	Q9UQV4	29	brown
MPO	MPO	P05164	30	brown
BTN2A1	BTN2A1	Q7KYR7	31	brown
ISM1	ISM1	B1AKI9	32	brown
TNFRSF13B_2	TNFRSF13B	O14836	33	brown
TFF2	TFF2	Q03403	34	brown
CD80	CD80	P33681	35	brown
FST	FST	P19883	36	brown
CCL3_1	CCL3	P10147	37	brown
CCL7_2	CCL7	P80098	38	brown
TREM2_2	TREM2	Q9NZC2	39	brown
FLT3LG	FLT3LG	P49771	40	brown
PGF_1	PGF	P49763	41	brown
CCL22_1	CCL22	O00626	42	brown
HAVCR1	HAVCR1	Q96D42	43	brown
ERBB3	ERBB3	P21860	44	brown
CCL7_1	CCL7	P80098	45	brown
CCL4_1	CCL4	P13236	46	brown
FGF21	FGF21	Q9NSA1	47	brown
CCL3_2	CCL3	P10147	48	brown
TNFSF4	TNFSF4	P23510	49	brown
CXCL9_2	CXCL9	Q07325	50	brown
LAG3	LAG3	P18627	51	brown
ENPP7	ENPP7	Q6UWV6	52	brown
CD83_2	CD83	Q01151	53	brown
CCL23_1	CCL23	P55773	54	brown
CD27	CD27	P26842	55	brown
CCL25	CCL25	O15444	56	brown
TNF	TNF	P01375	57	brown
ICAM1	ICAM1	P05362	58	brown
IL10RB_2	IL10RB	Q08334	59	brown
CSF2	CSF2	P04141	60	brown
TNFRSF11B_2	TNFRSF11B	O00300	61	brown
IFNG	IFNG	P01579	62	brown
CXCL11	CXCL11	O14625	63	brown
IL2RA	IL2RA	P01589	64	brown
MMP12	MMP12	P39900	65	brown
IL5	IL5	P05113	66	brown
FURIN	FURIN	P09958	67	brown
TNFRSF11A_2	TNFRSF11A	Q9Y6Q6	68	brown
IL9	IL9	P15248	69	brown
TNFRSF4_2	TNFRSF4	P43489	70	brown
LY6D	LY6D	Q14210	1	grey
IL36B	IL36B	Q9NZH7	2	grey
IL36G	IL36G	Q9NZH8	3	grey
PRELP	PRELP	P51888	4	grey
ALDH3A1	ALDH3A1	P30838	5	grey
IL1A	IL1A	P01583	6	grey
IL1B_1	IL1B	P01584	7	grey
IL1B_2	IL1B	P01584	8	grey
VSNL1	VSNL1	P62760	9	grey
CDSN	CDSN	Q15517	10	grey
LIF	LIF	P15018	11	grey
DBNL	DBNL	Q9UJU6	12	grey
FABP9	FABP9	Q0Z7S8	13	grey
CKMT1A_CKMT1B	CKMT1A_CKMT1B	P12532	14	grey
CALCA	CALCA	P01258	15	grey
IL33	IL33	O95760	16	grey
IFNL1	IFNL1	Q8IU54	17	grey
MERTK_1	MERTK	Q12866	18	grey
KLRD1	KLRD1	Q13241	19	grey
CEACAM5	CEACAM5	P06731	20	grey
PSMG3	PSMG3	Q9BT73	21	grey
IL19	IL19	Q9UHD0	22	grey
FGF5	FGF5	P12034	23	grey
THBS2	THBS2	P35442	24	grey
CTLA4	CTLA4	P16410	25	grey
MICB	MICB	Q29980	26	grey
CCL17_1	CCL17	Q92583	27	grey
TLR3_1	TLR3	O15455	28	grey
WNT16	WNT16	Q9UBV4	29	grey
IL1RL2	IL1RL2	Q9HB29	30	grey
TNFRSF8	TNFRSF8	P28908	31	grey
TNFRSF17	TNFRSF17	Q02223	32	grey
HLA-DRA_1	HLA-DRA	P01903	33	grey
CTSO	CTSO	P43234	34	grey
IL5RA	IL5RA	Q01344	35	grey
IFNLR1	IFNLR1	Q8IU57	36	grey
TIMP2	TIMP2	P16035	37	grey
CCL17_2	CCL17	Q92583	38	grey
KRT19	KRT19	P08727	39	grey
FCRL6	FCRL6	Q6DN72	40	grey
SELE	SELE	P16581	41	grey
CCL11_1	CCL11	P51671	42	grey
HLA-DRA_2	HLA-DRA	P01903	43	grey
TNFSF9	TNFSF9	P41273	44	grey
SLAMF1	SLAMF1	Q13291	45	grey
KYNU	KYNU	Q16719	46	grey
IDS	IDS	P22304	47	grey
TEK	TEK	Q02763	48	grey
MERTK_2	MERTK	Q12866	49	grey
FLT4	FLT4	P35916	50	grey
CD70	CD70	P32970	51	grey
IL1R2_2	IL1R2	P27930	52	grey
IL17RA	IL17RA	Q96F46	53	grey
ANGPT2	ANGPT2	O15123	54	grey
CXCL17	CXCL17	Q6UXB2	55	grey
IL13	IL13	P35225	56	grey
CCL24_1	CCL24	O00175	57	grey
GZMB_2	GZMB	P10144	58	grey
CCL13_1	CCL13	Q99616	59	grey
GZMA_1	GZMA	P12544	60	grey
EPCAM	EPCAM	P16422	61	grey
IL17C	IL17C	Q9P0M4	62	grey
LY75	LY75	O60449	63	grey
TPSAB1	TPSAB1	Q15661	64	grey
EDAR	EDAR	Q9UNE0	65	grey
FGF19_1	FGF19	O95750	66	grey
CCL11_2	CCL11	P51671	67	grey
CD83_1	CD83	Q01151	68	grey
CXCL6_1	CXCL6	P80162	69	grey
GZMA_2	GZMA	P12544	70	grey
FGF19_2	FGF19	O95750	71	grey
IL32	IL32	P24001	72	grey
LILRB2	LILRB2	Q8N423	73	grey
CXCL16	CXCL16	Q9H2A7	74	grey
HSD11B1	HSD11B1	P28845	75	grey
KNG1	KNG1	P01042	76	grey
IL12RB1	IL12RB1	P42701	77	grey
GLOD4	GLOD4	Q9HC38	78	grey
TLR3_2	TLR3	O15455	79	grey
IL6R	IL6R	P08887	80	grey
TNFSF18	TNFSF18	Q9UNG2	81	grey
PCDH1	PCDH1	Q08174	82	grey
CCL26	CCL26	Q9Y258	83	grey
CCL13_2	CCL13	Q99616	84	grey
CD200R1_2	CD200R1	Q8TD46	85	grey
GZMB_1	GZMB	P10144	86	grey
SELPLG	SELPLG	Q14242	87	grey
MMP3	MMP3	P08254	88	grey
TNFRSF1B	TNFRSF1B	P20333	89	grey
IFNGR1	IFNGR1	P15260	90	grey
CXADR_1	CXADR	P78310	91	grey
ICOSLG	ICOSLG	O75144	92	grey
LILRB4	LILRB4	Q8NHJ6	93	grey
CCL22_2	CCL22	O00626	94	grey
PRKAB1	PRKAB1	Q9Y478	95	grey
LAP3	LAP3	P28838	96	grey
CXCL13	CXCL13	O43927	97	grey
CCL24_2	CCL24	O00175	98	grey
SPP1	SPP1	P10451	99	grey
TNFRSF14_2	TNFRSF14	Q92956	100	grey
CD58	CD58	P19256	101	grey
PKLR	PKLR	P30613	102	grey
CD276_2	CD276	Q5ZPR3	103	grey
TNFSF10_2	TNFSF10	P50591	104	grey
IL15_1	IL15	P40933	105	grey
SIRPA	SIRPA	P78324	106	grey
SMPDL3A	SMPDL3A	Q92484	107	grey
CCL15	CCL15	Q16663	108	grey
FGF2	FGF2	P09038	109	grey
MLN	MLN	P12872	110	grey
CD274	CD274	Q9NZQ7	111	grey
IL4	IL4	P05112	112	grey
GMPR	GMPR	P36959	113	grey
CXCL10_2	CXCL10	P02778	114	grey
IL36A	IL36A	Q9UHA7	115	grey
PGF_2	PGF	P49763	116	grey
ANGPTL4	ANGPTL4	Q9BY76	117	grey
IL15RA	IL15RA	Q13261	118	grey
MICB_MICA	MICB_MICA	Q29980_Q29983	119	grey
CCL4_2	CCL4	P13236	120	grey
TANK	TANK	Q92844	121	grey
CTSS	CTSS	P25774	122	grey
CCL8	CCL8	P80075	123	grey
KDR	KDR	P35968	124	grey
PRKCQ	PRKCQ	Q04759	125	grey
TNFSF11	TNFSF11	O14788	126	grey
FASLG_2	FASLG	P48023	127	grey
CCL16	CCL16	O15467	128	grey
CCL2	CCL2	P13500	129	grey
IL22	IL22	Q9GZX6	130	grey
NFATC3	NFATC3	Q12968	131	grey
CCL14	CCL14	Q16627	132	grey
JCHAIN	JCHAIN	P01591	133	grey
LGALS9_2	LGALS9	O00182	134	grey
CLEC7A	CLEC7A	Q9BXN2	135	grey
CD200R1_1	CD200R1	Q8TD46	136	grey
CSF2RB	CSF2RB	P32927	137	grey
ITM2A	ITM2A	O43736	138	grey
PTPRM	PTPRM	P28827	139	grey
LGALS9_1	LGALS9	O00182	140	grey
PRDX5	PRDX5	P30044	141	grey
AMBN	AMBN	Q9NP70	142	grey
MILR1	MILR1	Q7Z6M3	143	grey
NCR1_1	NCR1	O76036	144	grey
EPO	EPO	P01588	145	grey
CSF1_2	CSF1	P09603	146	grey
WNT7A	WNT7A	O00755	147	grey
CCL19	CCL19	Q99731	148	grey
IL1RL1	IL1RL1	Q01638	149	grey
CCL28_2	CCL28	Q9NRJ3	150	grey
NAMPT	NAMPT	P43490	151	grey
CRKL	CRKL	P46109	152	grey
MGMT	MGMT	P16455	153	grey
CCL23_2	CCL23	P55773	154	grey
TNFRSF18	TNFRSF18	Q9Y5U5	155	grey
BST2	BST2	Q10589	156	grey
GFAP	GFAP	P14136	157	grey
DGKZ	DGKZ	Q13574	158	grey
IL20	IL20	Q9NYY1	159	grey
CXADR_2	CXADR	P78310	160	grey
LHPP	LHPP	Q9H008	161	grey
SLAMF7	SLAMF7	Q9NQ25	162	grey
DNPH1	DNPH1	O43598	163	grey
IFNB1	IFNB1	P01574	164	grey
RAB6A	RAB6A	P20340	165	grey
CEACAM21	CEACAM21	Q3KPI0	166	grey
CX3CL1	CX3CL1	P78423	167	grey
SULT2A1	SULT2A1	Q06520	168	grey
CD200_2	CD200	P41217	169	grey
MICA	MICA	Q29983	170	grey
IL7R	IL7R	P16871	171	grey
CLEC4C	CLEC4C	Q8WTT0	172	grey
HSPA1A	HSPA1A	P0DMV8	173	grey
PNLIPRP2	PNLIPRP2	P54317	174	grey
ICAM4	ICAM4	Q14773	175	grey
CCL28_1	CCL28	Q9NRJ3	176	grey
CRP	CRP	P02741	177	grey
PTH1R	PTH1R	Q03431	178	grey
CCL27	CCL27	Q9Y4X3	179	grey
EIF5A	EIF5A	P63241	180	grey
ITGA6	ITGA6	P23229	181	grey
CD46	CD46	P15529	182	grey
NCK2	NCK2	O43639	1	yellow
LAT	LAT	O43561	2	yellow
METAP1D	METAP1D	Q6UB28	3	yellow
PDGFB_1	PDGFB	P01127	4	yellow
PDLIM7	PDLIM7	Q9NR12	5	yellow
DAPP1	DAPP1	Q9UN19	6	yellow
BANK1	BANK1	Q8NDB2	7	yellow
DECR1	DECR1	Q16698	8	yellow
MANF	MANF	P55145	9	yellow
AXIN1	AXIN1	O15169	10	yellow
ANGPT1_1	ANGPT1	Q15389	11	yellow
GOPC	GOPC	Q9HD26	12	yellow
CXCL3_1	CXCL3	P19876	13	yellow
TGFB1_1	TGFB1	P01137	14	yellow
DAG1	DAG1	Q14118	15	yellow
SELP	SELP	P16109	16	yellow
SPRY2	SPRY2	O43597	17	yellow
CRELD2	CRELD2	Q6UXH1	18	yellow
PLXNA4	PLXNA4	Q9HCM2	19	yellow
PPP1R9B	PPP1R9B	Q96SB3	20	yellow
PDGFA	PDGFA	P04085	21	yellow
TNFSF13_2	TNFSF13	O75888	22	yellow
IL7_2	IL7	P13232	23	yellow
MPIG6B	MPIG6B	O95866	24	yellow
ANGPT1_2	ANGPT1	Q15389	25	yellow
NFATC1	NFATC1	O95644	26	yellow
PNPT1	PNPT1	Q8TCS8	27	yellow
PDGFB_2	PDGFB	P01127	28	yellow
CLIP2	CLIP2	Q9UDT6	29	yellow
CCL5	CCL5	P13501	30	yellow
CXCL3_2	CXCL3	P19876	31	yellow
PSIP1	PSIP1	O75475	32	yellow
CD40_1	CD40	P25942	33	yellow
CCN2	CCN2	P29279	34	yellow
PRDX3	PRDX3	P30048	35	yellow
FOXO1	FOXO1	Q12778	36	yellow
EGF_1	EGF	P01133	37	yellow
ATP5IF1	ATP5IF1	Q9UII2	38	yellow
SPINT2	SPINT2	O43291	39	yellow
EGF_2	EGF	P01133	40	yellow
RAB37	RAB37	Q96AX2	41	yellow
CD40LG_1	CD40LG	P29965	42	yellow
CD84	CD84	Q9UIB8	43	yellow
BDNF	BDNF	P23560	44	yellow
TNFSF12_2	TNFSF12	O43508	45	yellow
IL7_1	IL7	P13232	46	yellow
TPP1	TPP1	O14773	47	yellow
CXCL5	CXCL5	P42830	48	yellow
F2R	F2R	P25116	49	yellow
TIMP3	TIMP3	P35625	50	yellow
VEGFC	VEGFC	P49767	51	yellow
PTPN6	PTPN6	P29350	52	yellow
MMP1_1	MMP1	P03956	53	yellow
MMP1_2	MMP1	P03956	54	yellow
CD40LG_2	CD40LG	P29965	55	yellow
TNFSF12_1	TNFSF12	O43508	56	yellow
LGMN	LGMN	Q99538	57	yellow
CD4_2	CD4	P01730	58	yellow
SIT1	SIT1	Q9Y3P8	59	yellow
CASP2	CASP2	P42575	60	yellow
IL15_2	IL15	P40933	61	yellow
SH2D1A	SH2D1A	O60880	62	yellow
THPO	THPO	P40225	63	yellow
CD4_1	CD4	P01730	64	yellow
CD40_2	CD40	P25942	65	yellow

[truncated: 1 more sheets: Table S10]
